# Supplementary material for: Precise Detection of IDH1/2 and BRAF Hotspot Mutations in Clinical Glioma Tissues by a Differential Calculus Analysis of High-Resolution Melting Data
Source: PLoS One. 2016 Aug 16;11(8):e0160489. doi: 10.1371/journal.pone.0160489 (PMC4987040; doi:10.1371/journal.pone.0160489)
Supplement: S1 File — Triplicate HRM reactions from the same mutant DNA samples were performed in 36 variable well positions. Each Tm was outputted from the HRM software for 108 (36 × 3) experiments. The temperatures of the high melting transition and low melting transition within the extra heteroduplex peak in the -d2 curve were also recorded for each sample. (XLSX) [file pone.0160489.s001.xlsx]

## Sheet: fig3B
		Tm	LTMT	HTMT	Tm-LTMT	Tm-HTMT		Negative class value	class value	Tm-LTMT	Normal distribution	class value	Tm-HTMT	Normal distribution
1st	A1	75.221	72.7423	73.6055	2.47868	1.61549		0	0	0	0	0	0	0
1st	A2	75.4203	72.9067	73.811	2.51358	1.60928		-0.01	0.01	0	0	0.01	0	0
1st	A6	75.3706	73.0712	73.8521	2.29946	1.51848		-0.02	0.02	0	0	0.02	0	0
1st	A7	75.2822	73.0301	73.7699	2.25214	1.51227		-0.03	0.03	0	0	0.03	0	0
1st	A11	75.4304	73.1123	73.8932	2.31808	1.53711		-0.04	0.04	0	0	0.04	0	0
1st	A12	75.4777	73.1534	73.9344	2.3243	1.54332		-0.05	0.05	0	0	0.05	0	0
1st	B1	75.2559	72.8245	73.6466	2.43137	1.60928		-0.06	0.06	0	0	0.06	0	0
1st	B2	75.2659	72.7834	73.6466	2.48251	1.61932		-0.07	0.07	0	0	0.07	0	0
1st	B6	75.2698	72.989	73.7699	2.28082	1.49984		-0.08	0.08	0	0	0.08	0	0
1st	B7	75.3109	73.0301	73.7699	2.28082	1.54095		-0.09	0.09	0	0	0.09	0	0
1st	B11	75.3644	73.1123	73.8521	2.25214	1.51226		-0.1	0.1	0	0	0.1	0	0
1st	B12	75.2597	72.9067	73.7288	2.35299	1.5309		-0.11	0.11	0	0	0.11	0	0
1st	D1	75.2946	72.989	73.7699	2.30566	1.52469		-0.12	0.12	0	0	0.12	0	0
1st	D2	75.3869	73.0301	73.811	2.35682	1.57584		-0.13	0.13	0	0	0.13	0	0
1st	D6	75.4791	73.1123	73.8932	2.36686	1.58588		-0.14	0.14	0	0	0.14	0	0
1st	D7	75.5613	73.1534	73.9755	2.40797	1.58588		-0.15	0.15	0	0	0.15	0	0
1st	D11	75.2449	72.989	73.7288	2.25597	1.5161		-0.16	0.16	0	0	0.16	0	0
1st	D12	75.3109	73.0301	73.7699	2.28082	1.54095		-0.17	0.17	0	0	0.17	0	0
1st	E1	75.2124	72.8656	73.6466	2.34677	1.5658		-0.18	0.18	0	0	0.18	0	0
1st	E2	75.3109	73.0301	73.7699	2.28082	1.54095		-0.19	0.19	0	0	0.19	0	0
1st	E6	75.1852	72.8656	73.6055	2.31954	1.57967		-0.2	0.2	0	0	0.2	0	0
1st	E7	75.2736	72.989	73.7288	2.28465	1.54477		-0.21	0.21	0	0	0.21	0	0
1st	E11	75.2449	72.9479	73.7288	2.29708	1.5161		-0.22	0.22	0	0	0.22	0	0
1st	E12	75.3993	73.1123	73.8521	2.28703	1.54715		-0.23	0.23	0	0	0.23	0	0
1st	G1	75.1675	72.7012	73.5644	2.46626	1.60307		-0.24	0.24	0	0	0.24	0	0
1st	G2	75.1015	72.6601	73.4822	2.4414	1.61932		-0.25	0.25	0	0	0.25	0	0
1st	G6	75.286	72.989	73.7288	2.29707	1.5572		-0.26	0.26	0	0	0.26	0	0
1st	G7	75.362	73.0301	73.7699	2.33197	1.59209		-0.27	0.27	0	0	0.27	0	0
1st	G11	75.2946	72.9479	73.7699	2.34677	1.52469		-0.28	0.28	0	0	0.28	0	0
1st	G12	75.3893	72.989	73.811	2.4003	1.57822		-0.29	0.29	0	0	0.29	0	0
1st	H1	75.297	72.7834	73.6466	2.51358	1.65039		-0.3	0.3	0	0	0.3	0	0
1st	H2	75.3792	72.9067	73.7699	2.47247	1.60928		-0.31	0.31	0	0	0.31	0	0
1st	H6	75.3109	72.989	73.7699	2.32192	1.54095		-0.32	0.32	0	0	0.32	0	0
1st	H7	75.352	73.0301	73.7699	2.32192	1.58205		-0.33	0.33	0	0	0.33	0	0
1st	H11	75.4366	73.0712	73.8932	2.36541	1.54333		-0.34	0.34	0	0	0.34	0	0
1st	H12	75.0317	72.619	73.4822	2.41273	1.54954		-0.35	0.35	0	0	0.35	0	0
2nd	A1	75.2515	72.9595	73.8066	2.29193	1.44491		-0.36	0.36	0	0	0.36	0	0
2nd	A2	75.2465	72.9595	73.7642	2.28697	1.4823		-0.37	0.37	0	0	0.37	0	0
2nd	A6	75.3762	73.0866	73.8489	2.2896	1.52728		-0.38	0.38	0	0	0.38	0	0
2nd	A7	75.2018	73.0019	73.7219	2.19994	1.47997		-0.39	0.39	0	0	0.39	0	0
2nd	A11	75.3487	73.0866	73.8489	2.26215	1.49982		-0.4	0.4	0	0	0.4	0	0
2nd	A12	75.3114	73.0866	73.8489	2.22476	1.46244		-0.41	0.41	0	0	0.41	0	0
2nd	B1	75.2889	73.0443	73.8066	2.24462	1.4823		-0.42	0.42	0	0	0.42	0	0
2nd	B2	75.1793	72.9172	73.6795	2.26215	1.49982		-0.43	0.43	0	0	0.43	0	0
2nd	B6	75.319	73.0866	73.8489	2.23236	1.47004		-0.44	0.44	0	0	0.44	0	0
2nd	B7	75.3613	73.129	73.8489	2.23236	1.51239		-0.45	0.45	0	0	0.45	0	0
2nd	B11	75.2442	73.0019	73.7642	2.24229	1.47997		-0.46	0.46	0	0	0.46	0	0
2nd	B12	75.2167	72.9595	73.7219	2.25718	1.49486		-0.47	0.47	0	0	0.47	0	0
2nd	D1	75.3388	73.0866	73.8489	2.25221	1.48989		-0.48	0.48	0	0	0.48	0	0
2nd	D2	75.3987	73.1713	73.8913	2.22739	1.50742		-0.49	0.49	0	0	0.49	0	0
2nd	D6	75.4162	73.0866	73.8913	2.32963	1.52495		-0.5	0.5	0	0	0.5	0	0
2nd	D7	75.5009	73.1713	74.0183	2.32963	1.4826		-0.51	0.51	0	0	0.51	0	0
2nd	D11	75.3838	73.0866	73.8489	2.2972	1.53488		-0.52	0.52	0	0	0.52	0	0
2nd	D12	75.1919	73.0019	73.7219	2.19	1.47003		-0.53	0.53	0	0	0.53	0	0
2nd	E1	75.1694	73.0019	73.7219	2.16751	1.44754		-0.54	0.54	0	0	0.54	0	0
2nd	E2	75.1496	72.9595	73.6795	2.19	1.47003		-0.55	0.55	0	0	0.55	0	0
2nd	E6	75.1148	72.9172	73.6372	2.19761	1.47763		-0.56	0.56	0	0	0.56	0	0
2nd	E7	75.3315	73.0443	73.8066	2.28727	1.52495		-0.57	0.57	0	0	0.57	0	0
2nd	E11	75.2991	73.0019	73.7642	2.2972	1.53488		-0.58	0.58	0	0	0.58	0	0
2nd	E12	75.2816	73.0443	73.8066	2.23732	1.475		-0.59	0.59	0	0	0.59	0	0
2nd	G1	75.2416	72.9595	73.7642	2.28201	1.47733		-0.6	0.6	0	0	0.6	0	0
2nd	G2	75.0946	72.8748	73.6372	2.2198	1.45747		-0.61	0.61	0	0	0.61	0	0
2nd	G6	75.2991	73.0019	73.7642	2.2972	1.53488		-0.62	0.62	0	0	0.62	0	0
2nd	G7	75.2518	72.9595	73.7219	2.29224	1.52991		-0.63	0.63	0	0	0.63	0	0
2nd	G11	75.2965	73.0019	73.8066	2.29456	1.48989		-0.64	0.64	0	0	0.64	0	0
2nd	G12	75.2217	72.9595	73.7219	2.26215	1.49982		-0.65	0.65	0	0	0.65	0	0
2nd	H1	75.0348	72.7478	73.5525	2.28698	1.4823		-0.66	0.66	0	0	0.66	0	0
2nd	H2	75.3736	73.0866	73.8913	2.28698	1.4823		-0.67	0.67	0	0	0.67	0	0
2nd	H6	75.2766	72.9595	73.7642	2.31705	1.51238		-0.68	0.68	0	0	0.68	0	0
2nd	H7	75.4037	73.0866	73.8913	2.31706	1.51238		-0.69	0.69	0	0	0.69	0	0
2nd	H11	75.269	73.0443	73.8489	2.22476	1.42009		-0.7	0.7	0	0	0.7	0	0
2nd	H12	75.1046	72.8748	73.6372	2.22973	1.4674		-0.71	0.71	0	0	0.71	0	0
3rd	A1	75.503	73.2798	74.0386	2.22317	1.46432		-0.72	0.72	0	0	0.72	0	0
3rd	A2	75.3713	73.1112	73.9122	2.26017	1.45917		-0.73	0.73	0	0	0.73	0	0
3rd	A6	75.4987	73.2798	74.0386	2.21891	1.46007		-0.74	0.74	0	0	0.74	0	0
3rd	A7	75.4935	73.2798	74.0386	2.21375	1.4549		-0.75	0.75	0	0	0.75	0	0
3rd	A11	75.472	73.1955	73.9543	2.27654	1.51768		-0.76	0.76	0	0	0.76	0	0
3rd	A12	75.5193	73.2376	74.0386	2.28169	1.48069		-0.77	0.77	0	0	0.77	0	0
3rd	B1	75.4978	73.2798	74.0386	2.21802	1.45918		-0.78	0.78	0	0	0.78	0	0
3rd	B2	75.472	73.2798	73.9965	2.19221	1.47553		-0.79	0.79	0	0	0.79	0	0
3rd	B6	75.3989	73.1955	73.9543	2.20343	1.44458		-0.8	0.8	0	0	0.8	0	0
3rd	B7	75.5675	73.2798	74.0808	2.28774	1.48674		-0.81	0.81	0	0	0.81	0	0
3rd	B11	75.3671	73.1955	73.9122	2.17159	1.4549		-0.82	0.82	0	0	0.82	0	0
3rd	B12	75.4669	73.2376	73.9965	2.22922	1.47038		-0.83	0.83	0	0	0.83	0	0
3rd	D1	75.546	73.322	74.0808	2.22406	1.46522		-0.84	0.84	0	0	0.84	0	0
3rd	D2	75.5202	73.2376	74.0386	2.28259	1.48158		-0.85	0.85	0	0	0.85	0	0
3rd	D6	75.6631	73.3641	74.1651	2.29896	1.49796		-0.86	0.86	0	0	0.86	0	0
3rd	D7	75.7052	73.4063	74.2073	2.29896	1.49796		-0.87	0.87	0	0	0.87	0	0
3rd	D11	75.4626	73.1955	73.9543	2.26712	1.50827		-0.88	0.88	0	0	0.88	0	0
3rd	D12	75.4832	73.2376	73.9965	2.24559	1.48675		-0.89	0.89	0	0	0.89	0	0
3rd	E1	75.3774	73.1955	73.9122	2.1819	1.46521		-0.9	0.9	0	0	0.9	0	0
3rd	E2	75.3989	73.2376	73.9122	2.16127	1.48674		-0.91	0.91	0	0	0.91	0	0
3rd	E6	75.5314	73.1955	73.9965	2.33595	1.53495		-0.92	0.92	0	0	0.92	0	0
3rd	E7	75.4101	73.1955	73.9543	2.21464	1.45579		-0.93	0.93	0	0	0.93	0	0
3rd	E11	75.2096	73.069	73.7857	2.14064	1.42395		-0.94	0.94	0	0	0.94	0	0
3rd	E12	75.5727	73.322	74.0808	2.25074	1.4919		-0.95	0.95	0	0	0.95	0	0
3rd	G1	75.324	72.9847	73.7857	2.33932	1.53832		-0.96	0.96	0	0	0.96	0	0
3rd	G2	75.472	73.2376	73.9965	2.23438	1.47553		-0.97	0.97	0	0	0.97	0	0
3rd	G6	75.5469	73.2376	74.0386	2.30927	1.50827		-0.98	0.98	0	0	0.98	0	0
3rd	G7	75.4996	73.1955	73.9965	2.30412	1.50311		-0.99	0.99	0	0	0.99	0	0
3rd	G11	75.5039	73.322	74.0808	2.1819	1.42306		-1	1	0	0	1	0	0
3rd	G12	75.2191	72.9847	73.7435	2.23438	1.47553		-1.01	1.01	0	0	1.01	0	0
3rd	H1	75.287	72.9425	73.7857	2.34449	1.50133		-1.02	1.02	0	0	1.02	0	0
3rd	H2	75.4978	73.1955	74.0386	2.30234	1.45918		-1.03	1.03	0	0	1.03	0	0
3rd	H6	75.3989	73.1955	73.9122	2.20343	1.48674		-1.04	1.04	0	0	1.04	0	0
3rd	H7	75.7362	73.4063	74.1651	2.3299	1.57106		-1.05	1.05	0	0	1.05	0	0
3rd	H11	75.5615	73.2798	74.0808	2.28169	1.48069		-1.06	1.06	0	0	1.06	0	0
3rd	H12	75.398	73.0268	73.87	2.37118	1.52802		-1.07	1.07	0	0	1.07	0	0
				Tm-LTMT	Tm-HTMT
			n	108
			av	2.28892	1.51148
			s.d.	0.0760055	0.0482709
			interval	0.01
