# Supplementary material for: Precise Detection of IDH1/2 and BRAF Hotspot Mutations in Clinical Glioma Tissues by a Differential Calculus Analysis of High-Resolution Melting Data
Source: PLoS One. 2016 Aug 16;11(8):e0160489. doi: 10.1371/journal.pone.0160489 (PMC4987040; doi:10.1371/journal.pone.0160489)
Supplement: S2 File — The 384 HRM-MIs were calculated by the duplicate HRM results of the 79 IDH1-mutant and 113 wildtype DNA samples. (XLSX) [file pone.0160489.s002.xlsx]

## Sheet: fig3B
		Tm	LTMT	HTMT	Tm-LTMT	Tm-HTMT		negative class value	class value	Tm-LTMT	Normal distribution	class value	Tm-HTMT	Normal distribution
1st	A1	75.221	72.7423	73.6055	2.47868	1.61549		0	0	0	0	0	0	0
1st	A2	75.4203	72.9067	73.811	2.51358	1.60928		-0.01	0.01	0	0	0.01	0	0
1st	A6	75.3706	73.0712	73.8521	2.29946	1.51848		-0.02	0.02	0	0	0.02	0	0
1st	A7	75.2822	73.0301	73.7699	2.25214	1.51227		-0.03	0.03	0	0	0.03	0	0
1st	A11	75.4304	73.1123	73.8932	2.31808	1.53711		-0.04	0.04	0	0	0.04	0	0
1st	A12	75.4777	73.1534	73.9344	2.3243	1.54332		-0.05	0.05	0	0	0.05	0	0
1st	B1	75.2559	72.8245	73.6466	2.43137	1.60928		-0.06	0.06	0	0	0.06	0	0
1st	B2	75.2659	72.7834	73.6466	2.48251	1.61932		-0.07	0.07	0	0	0.07	0	0
1st	B6	75.2698	72.989	73.7699	2.28082	1.49984		-0.08	0.08	0	0	0.08	0	0
1st	B7	75.3109	73.0301	73.7699	2.28082	1.54095		-0.09	0.09	0	0	0.09	0	0
1st	B11	75.3644	73.1123	73.8521	2.25214	1.51226		-0.1	0.1	0	0	0.1	0	0
1st	B12	75.2597	72.9067	73.7288	2.35299	1.5309		-0.11	0.11	0	0	0.11	0	0
1st	D1	75.2946	72.989	73.7699	2.30566	1.52469		-0.12	0.12	0	0	0.12	0	0
1st	D2	75.3869	73.0301	73.811	2.35682	1.57584		-0.13	0.13	0	0	0.13	0	0
1st	D6	75.4791	73.1123	73.8932	2.36686	1.58588		-0.14	0.14	0	0	0.14	0	0
1st	D7	75.5613	73.1534	73.9755	2.40797	1.58588		-0.15	0.15	0	0	0.15	0	0
1st	D11	75.2449	72.989	73.7288	2.25597	1.5161		-0.16	0.16	0	0	0.16	0	0
1st	D12	75.3109	73.0301	73.7699	2.28082	1.54095		-0.17	0.17	0	0	0.17	0	0
1st	E1	75.2124	72.8656	73.6466	2.34677	1.5658		-0.18	0.18	0	0	0.18	0	0
1st	E2	75.3109	73.0301	73.7699	2.28082	1.54095		-0.19	0.19	0	0	0.19	0	0
1st	E6	75.1852	72.8656	73.6055	2.31954	1.57967		-0.2	0.2	0	0	0.2	0	0
1st	E7	75.2736	72.989	73.7288	2.28465	1.54477		-0.21	0.21	0	0	0.21	0	0
1st	E11	75.2449	72.9479	73.7288	2.29708	1.5161		-0.22	0.22	0	0	0.22	0	0
1st	E12	75.3993	73.1123	73.8521	2.28703	1.54715		-0.23	0.23	0	0	0.23	0	0
1st	G1	75.1675	72.7012	73.5644	2.46626	1.60307		-0.24	0.24	0	0	0.24	0	0
1st	G2	75.1015	72.6601	73.4822	2.4414	1.61932		-0.25	0.25	0	0	0.25	0	0
1st	G6	75.286	72.989	73.7288	2.29707	1.5572		-0.26	0.26	0	0	0.26	0	0
1st	G7	75.362	73.0301	73.7699	2.33197	1.59209		-0.27	0.27	0	0	0.27	0	0
1st	G11	75.2946	72.9479	73.7699	2.34677	1.52469		-0.28	0.28	0	0	0.28	0	0
1st	G12	75.3893	72.989	73.811	2.4003	1.57822		-0.29	0.29	0	0	0.29	0	0
1st	H1	75.297	72.7834	73.6466	2.51358	1.65039		-0.3	0.3	0	0	0.3	0	0
1st	H2	75.3792	72.9067	73.7699	2.47247	1.60928		-0.31	0.31	0	0	0.31	0	0
1st	H6	75.3109	72.989	73.7699	2.32192	1.54095		-0.32	0.32	0	0	0.32	0	0
1st	H7	75.352	73.0301	73.7699	2.32192	1.58205		-0.33	0.33	0	0	0.33	0	0
1st	H11	75.4366	73.0712	73.8932	2.36541	1.54333		-0.34	0.34	0	0	0.34	0	0
1st	H12	75.0317	72.619	73.4822	2.41273	1.54954		-0.35	0.35	0	0	0.35	0	0
2nd	A1	75.2515	72.9595	73.8066	2.29193	1.44491		-0.36	0.36	0	0	0.36	0	0
2nd	A2	75.2465	72.9595	73.7642	2.28697	1.4823		-0.37	0.37	0	0	0.37	0	0
2nd	A6	75.3762	73.0866	73.8489	2.2896	1.52728		-0.38	0.38	0	0	0.38	0	0
2nd	A7	75.2018	73.0019	73.7219	2.19994	1.47997		-0.39	0.39	0	0	0.39	0	0
2nd	A11	75.3487	73.0866	73.8489	2.26215	1.49982		-0.4	0.4	0	0	0.4	0	0
2nd	A12	75.3114	73.0866	73.8489	2.22476	1.46244		-0.41	0.41	0	0	0.41	0	0
2nd	B1	75.2889	73.0443	73.8066	2.24462	1.4823		-0.42	0.42	0	0	0.42	0	0
2nd	B2	75.1793	72.9172	73.6795	2.26215	1.49982		-0.43	0.43	0	0	0.43	0	0
2nd	B6	75.319	73.0866	73.8489	2.23236	1.47004		-0.44	0.44	0	0	0.44	0	0
2nd	B7	75.3613	73.129	73.8489	2.23236	1.51239		-0.45	0.45	0	0	0.45	0	0
2nd	B11	75.2442	73.0019	73.7642	2.24229	1.47997		-0.46	0.46	0	0	0.46	0	0
2nd	B12	75.2167	72.9595	73.7219	2.25718	1.49486		-0.47	0.47	0	0	0.47	0	0
2nd	D1	75.3388	73.0866	73.8489	2.25221	1.48989		-0.48	0.48	0	0	0.48	0	0
2nd	D2	75.3987	73.1713	73.8913	2.22739	1.50742		-0.49	0.49	0	0	0.49	0	0
2nd	D6	75.4162	73.0866	73.8913	2.32963	1.52495		-0.5	0.5	0	0	0.5	0	0
2nd	D7	75.5009	73.1713	74.0183	2.32963	1.4826		-0.51	0.51	0	0	0.51	0	0
2nd	D11	75.3838	73.0866	73.8489	2.2972	1.53488		-0.52	0.52	0	0	0.52	0	0
2nd	D12	75.1919	73.0019	73.7219	2.19	1.47003		-0.53	0.53	0	0	0.53	0	0
2nd	E1	75.1694	73.0019	73.7219	2.16751	1.44754		-0.54	0.54	0	0	0.54	0	0
2nd	E2	75.1496	72.9595	73.6795	2.19	1.47003		-0.55	0.55	0	0	0.55	0	0
2nd	E6	75.1148	72.9172	73.6372	2.19761	1.47763		-0.56	0.56	0	0	0.56	0	0
2nd	E7	75.3315	73.0443	73.8066	2.28727	1.52495		-0.57	0.57	0	0	0.57	0	0
2nd	E11	75.2991	73.0019	73.7642	2.2972	1.53488		-0.58	0.58	0	0	0.58	0	0
2nd	E12	75.2816	73.0443	73.8066	2.23732	1.475		-0.59	0.59	0	0	0.59	0	0
2nd	G1	75.2416	72.9595	73.7642	2.28201	1.47733		-0.6	0.6	0	0	0.6	0	0
2nd	G2	75.0946	72.8748	73.6372	2.2198	1.45747		-0.61	0.61	0	0	0.61	0	0
2nd	G6	75.2991	73.0019	73.7642	2.2972	1.53488		-0.62	0.62	0	0	0.62	0	0
2nd	G7	75.2518	72.9595	73.7219	2.29224	1.52991		-0.63	0.63	0	0	0.63	0	0
2nd	G11	75.2965	73.0019	73.8066	2.29456	1.48989		-0.64	0.64	0	0	0.64	0	0
2nd	G12	75.2217	72.9595	73.7219	2.26215	1.49982		-0.65	0.65	0	0	0.65	0	0
2nd	H1	75.0348	72.7478	73.5525	2.28698	1.4823		-0.66	0.66	0	0	0.66	0	0
2nd	H2	75.3736	73.0866	73.8913	2.28698	1.4823		-0.67	0.67	0	0	0.67	0	0
2nd	H6	75.2766	72.9595	73.7642	2.31705	1.51238		-0.68	0.68	0	0	0.68	0	0
2nd	H7	75.4037	73.0866	73.8913	2.31706	1.51238		-0.69	0.69	0	0	0.69	0	0
2nd	H11	75.269	73.0443	73.8489	2.22476	1.42009		-0.7	0.7	0	0	0.7	0	0
2nd	H12	75.1046	72.8748	73.6372	2.22973	1.4674		-0.71	0.71	0	0	0.71	0	0
3rd	A1	75.503	73.2798	74.0386	2.22317	1.46432		-0.72	0.72	0	0	0.72	0	0
3rd	A2	75.3713	73.1112	73.9122	2.26017	1.45917		-0.73	0.73	0	0	0.73	0	0
3rd	A6	75.4987	73.2798	74.0386	2.21891	1.46007		-0.74	0.74	0	0	0.74	0	0
3rd	A7	75.4935	73.2798	74.0386	2.21375	1.4549		-0.75	0.75	0	0	0.75	0	0
3rd	A11	75.472	73.1955	73.9543	2.27654	1.51768		-0.76	0.76	0	0	0.76	0	0
3rd	A12	75.5193	73.2376	74.0386	2.28169	1.48069		-0.77	0.77	0	0	0.77	0	0
3rd	B1	75.4978	73.2798	74.0386	2.21802	1.45918		-0.78	0.78	0	0	0.78	0	0
3rd	B2	75.472	73.2798	73.9965	2.19221	1.47553		-0.79	0.79	0	0	0.79	0	0
3rd	B6	75.3989	73.1955	73.9543	2.20343	1.44458		-0.8	0.8	0	0	0.8	0	0
3rd	B7	75.5675	73.2798	74.0808	2.28774	1.48674		-0.81	0.81	0	0	0.81	0	0
3rd	B11	75.3671	73.1955	73.9122	2.17159	1.4549		-0.82	0.82	0	0	0.82	0	0
3rd	B12	75.4669	73.2376	73.9965	2.22922	1.47038		-0.83	0.83	0	0	0.83	0	0
3rd	D1	75.546	73.322	74.0808	2.22406	1.46522		-0.84	0.84	0	0	0.84	0	0
3rd	D2	75.5202	73.2376	74.0386	2.28259	1.48158		-0.85	0.85	0	0	0.85	0	0
3rd	D6	75.6631	73.3641	74.1651	2.29896	1.49796		-0.86	0.86	0	0	0.86	0	0
3rd	D7	75.7052	73.4063	74.2073	2.29896	1.49796		-0.87	0.87	0	0	0.87	0	0
3rd	D11	75.4626	73.1955	73.9543	2.26712	1.50827		-0.88	0.88	0	0	0.88	0	0
3rd	D12	75.4832	73.2376	73.9965	2.24559	1.48675		-0.89	0.89	0	0	0.89	0	0
3rd	E1	75.3774	73.1955	73.9122	2.1819	1.46521		-0.9	0.9	0	0	0.9	0	0
3rd	E2	75.3989	73.2376	73.9122	2.16127	1.48674		-0.91	0.91	0	0	0.91	0	0
3rd	E6	75.5314	73.1955	73.9965	2.33595	1.53495		-0.92	0.92	0	0	0.92	0	0
3rd	E7	75.4101	73.1955	73.9543	2.21464	1.45579		-0.93	0.93	0	0	0.93	0	0
3rd	E11	75.2096	73.069	73.7857	2.14064	1.42395		-0.94	0.94	0	0	0.94	0	0
3rd	E12	75.5727	73.322	74.0808	2.25074	1.4919		-0.95	0.95	0	0	0.95	0	0
3rd	G1	75.324	72.9847	73.7857	2.33932	1.53832		-0.96	0.96	0	0	0.96	0	0
3rd	G2	75.472	73.2376	73.9965	2.23438	1.47553		-0.97	0.97	0	0	0.97	0	0
3rd	G6	75.5469	73.2376	74.0386	2.30927	1.50827		-0.98	0.98	0	0	0.98	0	0
3rd	G7	75.4996	73.1955	73.9965	2.30412	1.50311		-0.99	0.99	0	0	0.99	0	0
3rd	G11	75.5039	73.322	74.0808	2.1819	1.42306		-1	1	0	0	1	0	0
3rd	G12	75.2191	72.9847	73.7435	2.23438	1.47553		-1.01	1.01	0	0	1.01	0	0
3rd	H1	75.287	72.9425	73.7857	2.34449	1.50133		-1.02	1.02	0	0	1.02	0	0
3rd	H2	75.4978	73.1955	74.0386	2.30234	1.45918		-1.03	1.03	0	0	1.03	0	0
3rd	H6	75.3989	73.1955	73.9122	2.20343	1.48674		-1.04	1.04	0	0	1.04	0	0
3rd	H7	75.7362	73.4063	74.1651	2.3299	1.57106		-1.05	1.05	0	0	1.05	0	0
3rd	H11	75.5615	73.2798	74.0808	2.28169	1.48069		-1.06	1.06	0	0	1.06	0	0
3rd	H12	75.398	73.0268	73.87	2.37118	1.52802		-1.07	1.07	0	0	1.07	0	0
				Tm-LTMT	Tm-HTMT
			n	108
			av	2.28892	1.51148
			s.d.	0.0760055	0.0482709
			interval	0.01

## Sheet: IDH1 HRM-MI calculate(fig5c)
	Well	Tm	zLTMT lower(℃)	zLTMT upper(℃)	zHTMT lower(℃)	zHTMT upper(℃)	LTMT(℃）	LTMT value	HTMT(℃）	HTMT value	HRM-MI	seq
1-1st	A1	75.7522	73.0822	73.8348	73.9514	74.5862	73.83	300.759	73.966	352.404	-51.6446	wt
1-1st	A10	75.4209	72.751	73.5036	73.6202	74.255	73.1045	294.68	73.9206	-32.4449	327.125	mut
1-1st	A11	75.6043	72.9343	73.6869	73.8036	74.4383	73.3312	460.199	74.1474	-31.638	491.837	mut
1-1st	A12	75.7876	73.1177	73.8703	73.9869	74.6217	73.83	395.868	74.0113	466.758	-70.8902	wt
1-1st	A2	75.7955	73.1256	73.8782	73.9948	74.6296	73.1498	355.313	74.1474	-346.653	701.967	mut
1-1st	A3	75.3835	72.7135	73.4661	73.5828	74.2175	73.0591	270.434	73.8753	-21.3598	291.794	mut
1-1st	A4	75.5176	72.8476	73.6002	73.7168	74.3516	73.2405	308.285	74.0567	-13.3642	321.649	mut
1-1st	A5	75.6477	72.9777	73.7303	73.8469	74.4817	73.3765	311.238	74.1474	-28.1148	339.353	mut
1-1st	A6	75.8704	73.2005	73.9531	74.0697	74.7045	73.9206	269.866	74.102	316.698	-46.8326	wt
1-1st	A7	75.6418	72.9718	73.7244	73.841	74.4758	73.4219	275.329	74.1927	-32.1916	307.521	mut
1-1st	A8	75.8724	73.2025	73.9551	74.0717	74.7064	73.9206	247.035	74.102	300.463	-53.4273	wt
1-1st	A9	75.8744	73.2044	73.957	74.0736	74.7084	73.9206	299.154	74.102	346.749	-47.5947	wt
1-1st	B1	75.6142	72.9442	73.6968	73.8134	74.4482	73.3312	360.453	74.1474	14.0839	346.369	mut
1-1st	B10	75.7758	73.1059	73.8585	73.9751	74.6098	73.83	256.011	74.0113	306.947	-50.9361	wt
1-1st	B11	75.8231	73.1532	73.9058	74.0224	74.6572	73.8753	325.055	74.0567	382.594	-57.5386	wt
1-1st	B12	75.829	73.1591	73.9117	74.0283	74.6631	73.8753	372.015	74.0567	435.373	-63.3576	wt
1-1st	B2	75.8764	73.2064	73.959	74.0756	74.7104	73.9206	307.037	74.102	375.524	-68.4868	wt
1-1st	B3	75.9178	73.2478	74.0004	74.117	74.7518	73.966	298.141	74.1474	353.15	-55.0088	wt
1-1st	B4	75.8704	73.2005	73.9531	74.0697	74.7045	73.9206	263.308	74.102	306.725	-43.4163	wt
1-1st	B5	75.8212	73.1512	73.9038	74.0204	74.6552	73.8753	215.956	74.0567	254.375	-38.4194	wt
1-1st	B6	75.9099	73.2399	73.9925	74.1091	74.7439	73.966	230.985	74.1474	272.099	-41.1148	wt
1-1st	B7	75.6378	72.9678	73.7205	73.8371	74.4718	73.3312	255.055	74.1927	-37.9075	292.963	mut
1-1st	B8	75.8192	73.1492	73.9018	74.0185	74.6532	73.8753	229.327	74.0567	269.28	-39.9536	wt
1-1st	B9	75.8645	73.1946	73.9472	74.0638	74.6985	73.9206	254.363	74.102	303.029	-48.6652	wt
1-1st	C1	75.9276	73.2577	74.0103	74.1269	74.7616	73.966	303.254	74.1474	365.205	-61.9514	wt
1-1st	C10	75.7246	73.0546	73.8072	73.9238	74.5586	73.5126	358.991	74.2381	-42.5673	401.558	mut
1-1st	C11	75.5018	72.8318	73.5844	73.701	74.3358	73.2858	294.771	74.102	-28.3855	323.156	mut
1-1st	C12	75.8685	73.1985	73.9511	74.0677	74.7025	73.9206	340.112	74.102	399.068	-58.9559	wt
1-1st	C2	75.8271	73.1571	73.9097	74.0263	74.6611	73.8753	272.717	74.0567	326.72	-54.0022	wt
1-1st	C3	76.0025	73.3326	74.0852	74.2018	74.8366	74.0567	298.386	74.2381	344.514	-46.128	wt
1-1st	C4	76.1346	73.4647	74.2173	74.3339	74.9686	74.1927	310.203	74.3741	360.653	-50.4508	wt
1-1st	C5	75.9966	73.3267	74.0793	74.1959	74.8306	74.0567	257.883	74.2381	302.146	-44.2627	wt
1-1st	C6	75.9946	73.3247	74.0773	74.1939	74.8287	74.0567	233.481	74.2381	277.737	-44.2561	wt
1-1st	C7	75.5846	72.9146	73.6672	73.7838	74.4186	73.4219	263.068	74.1927	-38.5352	301.604	mut
1-1st	C8	76.04	73.37	74.1226	74.2393	74.874	74.102	233.39	74.2834	275.598	-42.2084	wt
1-1st	C9	75.5865	72.9166	73.6692	73.7858	74.4206	73.4219	306.684	74.1474	-40.8808	347.565	mut
1-1st	D1	75.691	73.0211	73.7737	73.8903	74.5251	73.2858	315.465	74.0567	45.0066	270.458	mut
1-1st	D10	75.898	73.2281	73.9807	74.0973	74.7321	73.966	274.7	74.102	311.282	-36.5822	wt
1-1st	D11	75.8566	73.1867	73.9393	74.0559	74.6907	73.9206	272.269	74.0567	305.7	-33.4311	wt
1-1st	D12	75.6832	73.0132	73.7658	73.8824	74.5172	73.7393	299.031	73.9206	353.665	-54.6343	wt
1-1st	D2	75.6358	72.9659	73.7185	73.8351	74.4699	73.4219	341.214	74.1927	-25.3392	366.553	mut
1-1st	D3	75.5412	72.8712	73.6239	73.7405	74.3752	73.4219	310.592	74.1474	-7.91391	318.506	mut
1-1st	D4	75.9454	73.2754	74.028	74.1446	74.7794	74.0113	234.756	74.1474	267.243	-32.4873	wt
1-1st	D5	76.036	73.3661	74.1187	74.2353	74.8701	74.102	225.597	74.2381	259.177	-33.5797	wt
1-1st	D6	75.626	72.956	73.7086	73.8252	74.46	73.4219	315.698	74.1927	-32.3921	348.09	mut
1-1st	D7	75.9887	73.3188	74.0714	74.188	74.8227	74.0567	240.4	74.1927	280.804	-40.4044	wt
1-1st	D8	75.898	73.2281	73.9807	74.0973	74.7321	73.966	273.331	74.102	308.002	-34.6711	wt
1-1st	D9	75.4899	72.82	73.5726	73.6892	74.324	73.2405	224.497	74.0113	-27.3194	251.816	mut
1-1st	E1	75.8271	73.1571	73.9097	74.0263	74.6611	73.8753	376.406	74.0567	440.978	-64.5717	wt
1-1st	E10	75.8547	73.1847	73.9373	74.0539	74.6887	73.9206	259.989	74.0567	293.598	-33.6092	wt
1-1st	E11	75.766	73.096	73.8486	73.9652	74.6	73.83	261.706	73.966	299.581	-37.8742	wt
1-1st	E12	75.7758	73.1059	73.8585	73.9751	74.6098	73.83	308.901	74.0113	362.661	-53.7601	wt
1-1st	E2	75.4564	72.7865	73.5391	73.6557	74.2905	73.1951	288.656	74.0113	-5.2467	293.903	mut
1-1st	E3	75.9493	73.2793	74.032	74.1486	74.7833	74.0113	292.377	74.1927	335.132	-42.7555	wt
1-1st	E4	75.5392	72.8693	73.6219	73.7385	74.3733	73.3312	285.556	74.102	-29.0969	314.653	mut
1-1st	E5	75.4446	72.7746	73.5272	73.6439	74.2786	73.1951	231.819	74.0113	-23.7577	255.577	mut
1-1st	E6	75.624	72.954	73.7067	73.8233	74.458	73.4219	307.693	74.1927	-28.3877	336.081	mut
1-1st	E7	75.8074	73.1374	73.89	74.0066	74.6414	73.4672	223.419	74.1927	14.3084	209.11	mut
1-1st	E8	75.5826	72.9126	73.6653	73.7819	74.4166	73.3312	256.709	74.1474	-15.6137	272.322	mut
1-1st	E9	75.626	72.956	73.7086	73.8252	74.46	73.4219	333.395	74.2381	-17.8499	351.245	mut
1-1st	F1	75.833	73.163	73.9156	74.0323	74.667	73.8753	366.534	74.0567	417.954	-51.4194	wt
1-1st	F10	75.6358	72.9659	73.7185	73.8351	74.4699	73.3312	381.082	74.1927	-37.2335	418.315	mut
1-1st	F11	75.9118	73.2419	73.9945	74.1111	74.7459	73.966	335.146	74.1474	390.179	-55.0331	wt
1-1st	F12	75.9178	73.2478	74.0004	74.117	74.7518	73.966	390.6	74.1474	452.857	-62.2561	wt
1-1st	F2	75.8251	73.1551	73.9078	74.0244	74.6591	73.8753	350.457	74.0567	414.806	-64.3488	wt
1-1st	F3	75.9118	73.2419	73.9945	74.1111	74.7459	73.966	324.958	74.1474	374.464	-49.5055	wt
1-1st	F4	75.904	73.234	73.9866	74.1032	74.738	73.966	273.227	74.1474	315.503	-42.2759	wt
1-1st	F5	75.9473	73.2774	74.03	74.1466	74.7813	73.5579	290.481	74.2834	27.6468	262.834	mut
1-1st	F6	75.762	73.092	73.8447	73.9613	74.596	73.83	222.764	73.966	243.779	-21.0155	wt
1-1st	F7	75.9454	73.2754	74.028	74.1446	74.7794	74.0113	268.934	74.1474	297.148	-28.214	wt
1-1st	F8	75.5826	72.9126	73.6653	73.7819	74.4166	73.4219	339.084	74.1927	-16.4934	355.577	mut
1-1st	F9	75.8586	73.1887	73.9413	74.0579	74.6926	73.9206	302.912	74.102	351.183	-48.2709	wt
1-1st	G1	75.8389	73.1689	73.9216	74.0382	74.6729	73.9206	426.339	74.0567	476.267	-49.9279	wt
1-1st	G10	75.7324	73.0625	73.8151	73.9317	74.5665	73.7846	272.672	73.966	332.996	-60.3238	wt
1-1st	G11	75.555	72.885	73.6377	73.7543	74.389	73.2858	420.313	74.102	-12.2269	432.54	mut
1-1st	G12	75.831	73.1611	73.9137	74.0303	74.665	73.8753	328.605	74.0567	394.086	-65.4812	wt
1-1st	G2	75.7403	73.0704	73.823	73.9396	74.5743	73.3312	337.762	74.0567	110.216	227.545	mut
1-1st	G3	75.5097	72.8397	73.5923	73.7089	74.3437	73.2405	332.695	74.0567	-5.01545	337.711	mut
1-1st	G4	75.5037	72.8338	73.5864	73.703	74.3378	73.2405	366.735	74.102	6.3304	360.405	mut
1-1st	G5	75.5432	72.8732	73.6258	73.7424	74.3772	73.1045	241.263	74.0113	-3.61013	244.873	mut
1-1st	G6	75.902	73.232	73.9846	74.1013	74.736	73.966	229.384	74.102	253.537	-24.1533	wt
1-1st	G7	75.8093	73.1394	73.892	74.0086	74.6433	73.8753	255.762	74.0113	282.753	-26.9917	wt
1-1st	G8	75.4052	72.7352	73.4878	73.6044	74.2392	73.1498	289.923	74.0113	-44.1057	334.028	mut
1-1st	G9	75.7719	73.1019	73.8545	73.9711	74.6059	73.83	287.534	74.0113	332.676	-45.142	wt
1-1st	H1	75.6142	72.9442	73.6968	73.8134	74.4482	73.6939	353.52	73.83	407.296	-53.776	wt
1-1st	H10	75.8764	73.2064	73.959	74.0756	74.7104	73.6486	255.174	74.102	247.297	7.87704	wt
1-1st	H11	75.5609	72.891	73.6436	73.7602	74.3949	73.2405	444.777	74.0567	-44.702	489.479	mut
1-1st	H12	75.5629	72.8929	73.6456	73.7622	74.3969	73.2405	460.916	74.0113	-59.3194	520.235	mut
1-1st	H2	75.4328	72.7628	73.5154	73.6321	74.2668	73.1498	374.967	74.0113	-4.80396	379.771	mut
1-1st	H3	75.9276	73.2577	74.0103	74.1269	74.7616	73.966	341.698	74.1474	409.768	-68.0706	wt
1-1st	H4	75.557	72.887	73.6396	73.7562	74.391	73.2405	358.481	74.0567	-17.9823	376.464	mut
1-1st	H5	75.417	72.747	73.4997	73.6163	74.251	73.1951	299.793	73.966	7.03753	292.755	mut
1-1st	H6	75.4564	72.7865	73.5391	73.6557	74.2905	73.0591	204.161	73.83	31.9691	172.192	mut
1-1st	H7	75.7738	73.1039	73.8565	73.9731	74.6079	73.83	288.241	74.0113	336.183	-47.9422	wt
1-1st	H8	75.8231	73.1532	73.9058	74.0224	74.6572	73.8753	293.894	74.0567	349.914	-56.0199	wt
1-1st	H9	75.9178	73.2478	74.0004	74.117	74.7518	73.966	358.285	74.1474	423.79	-65.5055	wt
1-2nd	A1	75.7442	73.0742	73.8268	73.9434	74.5782	73.8138	363.386	73.9506	425.763	-62.3772	wt
1-2nd	A10	75.3674	72.6974	73.45	73.5666	74.2014	73.0388	319.099	73.905	-37.3969	356.496	mut
1-2nd	A11	75.5059	72.8359	73.5885	73.7051	74.3399	73.2668	465.484	74.0874	-36.1184	501.602	mut
1-2nd	A12	75.6443	72.9744	73.727	73.8436	74.4784	73.7227	346.022	73.8594	396.493	-50.4714	wt
1-2nd	A2	75.6057	72.9357	73.6883	73.8049	74.4397	73.0844	346.59	73.9506	-352.507	699.096	mut
1-2nd	A3	75.4199	72.7499	73.5025	73.6191	74.2539	73.1756	313.5	73.9962	-43.193	356.693	mut
1-2nd	A4	75.6917	73.0217	73.7743	73.8909	74.5257	73.4035	403.02	74.2242	-41.8571	444.877	mut
1-2nd	A5	75.3218	72.6518	73.4044	73.521	74.1558	73.0388	257.568	73.905	-27.1053	284.673	mut
1-2nd	A6	75.911	73.241	73.9936	74.1103	74.745	73.9506	258.739	74.133	306.489	-47.75	wt
1-2nd	A7	75.4989	72.829	73.5816	73.6982	74.333	73.1756	292.987	74.0418	-54.7061	347.693	mut
1-2nd	A8	75.7759	73.106	73.8586	73.9752	74.61	73.8138	236.208	73.9962	268.728	-32.5197	wt
1-2nd	A9	75.96	73.2901	74.0427	74.1593	74.7941	74.0418	333.539	74.1786	378.693	-45.1535	wt
1-2nd	B1	75.4233	72.7534	73.506	73.6226	74.2573	73.2668	373.536	73.9962	-5.97149	379.508	mut
1-2nd	B10	75.8619	73.192	73.9446	74.0612	74.696	73.905	301.377	74.0874	361.057	-59.6798	wt
1-2nd	B11	75.6813	73.0114	73.764	73.8806	74.5153	73.7227	289.853	73.905	340.059	-50.2065	wt
1-2nd	B12	75.8688	73.1989	73.9515	74.0681	74.7029	73.9506	443.906	74.0874	483.399	-39.4934	wt
1-2nd	B2	75.7338	73.0638	73.8165	73.9331	74.5678	73.8138	301.822	73.9506	339.239	-37.4167	wt
1-2nd	B3	75.8671	73.1972	73.9498	74.0664	74.7011	73.905	288.434	74.0874	335.083	-46.6491	wt
1-2nd	B4	75.7742	73.1043	73.8569	73.9735	74.6082	73.8138	241.329	73.9962	285.195	-43.8662	wt
1-2nd	B5	75.8619	73.192	73.9446	74.0612	74.696	73.905	223.774	74.0874	275.759	-51.9846	wt
1-2nd	B6	75.9514	73.2814	74.0341	74.1507	74.7854	73.9962	259.515	74.1786	319.044	-59.5285	wt
1-2nd	B7	75.5411	72.8711	73.6237	73.7404	74.3751	73.1756	256.327	73.9962	-42.2917	298.618	mut
1-2nd	B8	75.9058	73.2358	73.9885	74.1051	74.7398	73.9506	253.454	74.133	311.121	-57.6667	wt
1-2nd	B9	75.8602	73.1903	73.9429	74.0595	74.6942	73.905	248.009	74.0874	298.816	-50.807	wt
1-2nd	C1	75.739	73.069	73.8216	73.9383	74.573	73.8138	266.86	73.9506	304.241	-37.3816	wt
1-2nd	C10	75.4921	72.8221	73.5747	73.6913	74.3261	73.2668	297.347	73.9962	-29.9408	327.288	mut
1-2nd	C11	75.6779	73.0079	73.7605	73.8771	74.5119	73.4491	374.406	74.2242	-25.7165	400.122	mut
1-2nd	C12	75.7269	73.0569	73.8096	73.9262	74.5609	73.7682	289.702	73.9506	339.572	-49.8706	wt
1-2nd	C2	75.9583	73.2883	74.041	74.1576	74.7923	73.9962	299.026	74.1786	353.081	-54.0548	wt
1-2nd	C3	75.9075	73.2376	73.9902	74.1068	74.7416	73.9506	266.919	74.133	319.248	-52.3289	wt
1-2nd	C4	75.9041	73.2341	73.9867	74.1034	74.7381	73.9506	248.23	74.133	303.618	-55.3882	wt
1-2nd	C5	75.9024	73.2324	73.985	74.1016	74.7364	73.9506	239.634	74.133	294.884	-55.25	wt
1-2nd	C6	75.9462	73.2763	74.0289	74.1455	74.7802	73.9962	255.941	74.1786	311.09	-55.1491	wt
1-2nd	C7	75.5342	72.8642	73.6168	73.7335	74.3682	73.2212	176.95	73.9962	-17.1491	194.099	mut
1-2nd	C8	75.9006	73.2307	73.9833	74.0999	74.7347	73.9506	205.853	74.133	256.737	-50.8838	wt
1-2nd	C9	75.5815	72.9115	73.6642	73.7808	74.4155	73.2668	316.424	74.0874	-23.2412	339.665	mut
1-2nd	D1	75.5024	72.8324	73.5851	73.7017	74.3364	73.0388	277.182	73.8594	40.5373	236.645	mut
1-2nd	D10	75.8955	73.2255	73.9781	74.0947	74.7295	73.9506	308.318	74.133	372.226	-63.9079	wt
1-2nd	D11	75.8077	73.1378	73.8904	74.007	74.6417	73.8594	281.634	74.0418	343.408	-61.7741	wt
1-2nd	D12	75.6323	72.9623	73.7149	73.8315	74.4663	73.6771	285.803	73.8594	338.599	-52.7961	wt
1-2nd	D2	75.6305	72.9606	73.7132	73.8298	74.4646	73.3579	362.3	74.133	-28.1886	390.489	mut
1-2nd	D3	75.4903	72.8204	73.573	73.6896	74.3243	73.2668	284.193	74.0418	0.0482456	284.145	mut
1-2nd	D4	75.8516	73.1816	73.9342	74.0509	74.6856	73.905	246.586	74.0874	297.303	-50.7171	wt
1-2nd	D5	75.9884	73.3184	74.071	74.1876	74.8224	74.0418	238.39	74.2242	275.892	-37.502	wt
1-2nd	D6	75.5307	72.8608	73.6134	73.73	74.3648	73.2668	267.62	74.0418	-17.2873	284.907	mut
1-2nd	D7	75.941	73.2711	74.0237	74.1403	74.7751	73.9962	257.844	74.1786	315.469	-57.625	wt
1-2nd	D8	75.8043	73.1343	73.8869	74.0035	74.6383	73.8594	223.298	74.0418	272.57	-49.2719	wt
1-2nd	D9	75.5763	72.9064	73.659	73.7756	74.4103	73.2668	250.769	74.0874	-10.2588	261.028	mut
1-2nd	E1	75.548	72.878	73.6306	73.7473	74.382	73.5859	266.919	73.7682	312.127	-45.2083	wt
1-2nd	E10	75.8972	73.2272	73.9798	74.0964	74.7312	73.9506	288.583	74.133	361.134	-72.5504	wt
1-2nd	E11	75.6254	72.9554	73.708	73.8246	74.4594	73.6771	232.173	73.8594	277.945	-45.7719	wt
1-2nd	E12	75.9075	73.2376	73.9902	74.1068	74.7416	73.9506	347.605	74.133	428.226	-80.6206	wt
1-2nd	E2	75.5867	72.9167	73.6693	73.7859	74.4207	73.3579	354.553	74.133	-11.0855	365.638	mut
1-2nd	E3	75.9918	73.3219	74.0745	74.1911	74.8258	74.0418	316.667	74.2242	376.749	-60.0828	wt
1-2nd	E4	75.4886	72.8186	73.5712	73.6879	74.3226	73.2212	264.748	73.9962	-16.0614	280.809	mut
1-2nd	E5	75.7131	73.0431	73.7957	73.9124	74.5471	73.3579	312.594	74.2242	-23.4308	336.025	mut
1-2nd	E6	75.529	72.859	73.6117	73.7283	74.363	73.2668	284.075	74.0874	-2.47368	286.548	mut
1-2nd	E7	75.6219	72.952	73.7046	73.8212	74.4559	73.2212	193.765	73.9962	17.7895	175.976	mut
1-2nd	E8	75.7148	73.0449	73.7975	73.9141	74.5488	73.3579	315.169	74.2697	1.12281	314.046	mut
1-2nd	E9	75.6219	72.952	73.7046	73.8212	74.4559	73.3123	327.509	74.1786	4.80702	322.702	mut
1-2nd	F1	75.5988	72.9288	73.6814	73.798	74.4328	73.6771	304.441	73.8138	351.52	-47.0789	wt
1-2nd	F10	75.5849	72.915	73.6676	73.7842	74.419	73.2668	368.765	74.0874	-14.9452	383.71	mut
1-2nd	F11	75.7708	73.1008	73.8534	73.97	74.6048	73.8138	261.379	73.9962	304.48	-43.1009	wt
1-2nd	F12	75.7759	73.106	73.8586	73.9752	74.61	73.8138	318.202	73.9962	368.757	-50.5548	wt
1-2nd	F2	75.683	73.0131	73.7657	73.8823	74.5171	73.7227	283.769	73.905	326.792	-43.0224	wt
1-2nd	F3	75.9075	73.2376	73.9902	74.1068	74.7416	73.9506	302.432	74.133	371.52	-69.0877	wt
1-2nd	F4	75.9006	73.2307	73.9833	74.0999	74.7347	73.9506	289.053	74.133	352.072	-63.0197	wt
1-2nd	F5	75.8077	73.1378	73.8904	74.007	74.6417	73.3579	256.263	74.1786	53.364	202.899	mut
1-2nd	F6	75.8499	73.1799	73.9325	74.0491	74.6839	73.905	256.393	74.0874	309	-52.6075	wt
1-2nd	F7	75.806	73.136	73.8887	74.0053	74.64	73.8594	229.208	74.0418	283.669	-54.4605	wt
1-2nd	F8	75.578	72.9081	73.6607	73.7773	74.4121	73.3123	354.557	74.133	11.8904	342.667	mut
1-2nd	F9	75.9918	73.3219	74.0745	74.1911	74.8258	74.0418	352.803	74.2242	427.969	-75.1666	wt
1-2nd	G1	75.376	72.706	73.4586	73.5753	74.21	73.4491	241.621	73.5859	267.211	-25.5899	wt
1-2nd	G10	75.9093	73.2393	73.9919	74.1085	74.7433	73.9506	341.114	74.133	411.746	-70.6316	wt
1-2nd	G11	75.4112	72.7413	73.4939	73.6105	74.2452	73.1756	425.309	73.9962	-29.9759	455.285	mut
1-2nd	G12	75.6426	72.9727	73.7253	73.8419	74.4766	73.7227	319.422	73.8594	355.079	-35.657	wt
1-2nd	G2	75.6882	73.0183	73.7709	73.8875	74.5222	73.2668	311.578	73.9506	103.776	207.802	mut
1-2nd	G3	75.4112	72.7413	73.4939	73.6105	74.2452	73.1756	316.89	73.9506	-21.2368	338.127	mut
1-2nd	G4	75.406	72.7361	73.4887	73.6053	74.2401	73.2212	351.252	73.9962	-10.9276	362.18	mut
1-2nd	G5	75.7656	73.0956	73.8482	73.9649	74.5996	73.3123	333.752	74.133	-0.140351	333.893	mut
1-2nd	G6	75.8533	73.1834	73.936	74.0526	74.6873	73.905	267.763	74.0874	327.276	-59.5132	wt
1-2nd	G7	75.7604	73.0904	73.8431	73.9597	74.5944	73.8138	258.303	73.9962	317.379	-59.0768	wt
1-2nd	G8	75.3991	72.7292	73.4818	73.5984	74.2332	73.13	294.167	73.9506	-38.9956	333.162	mut
1-2nd	G9	75.9041	73.2341	73.9867	74.1034	74.7381	73.9506	347.018	74.133	420.73	-73.7127	wt
1-2nd	H1	75.788	73.1181	73.8707	73.9873	74.6221	73.8594	464.344	73.9962	539.724	-75.3794	wt
1-2nd	H10	75.6882	73.0183	73.7709	73.8875	74.5222	73.4491	256.428	73.9506	213.577	42.8509	wt
1-2nd	H11	75.5076	72.8376	73.5902	73.7068	74.3416	73.1756	446.379	74.0418	-42.1579	488.537	mut
1-2nd	H12	75.3269	72.657	73.4096	73.5262	74.161	73.0388	468.68	73.8594	-57.7412	526.421	mut
1-2nd	H2	75.4233	72.7534	73.506	73.6226	74.2573	73.13	420.118	73.9506	-17.5724	437.691	mut
1-2nd	H3	75.9213	73.2514	74.004	74.1206	74.7554	73.9962	360.57	74.133	401.096	-40.5263	wt
1-2nd	H4	75.2306	72.5606	73.3132	73.4299	74.0646	72.902	238.623	73.7682	-31.6425	270.265	mut
1-2nd	H5	75.3183	72.6484	73.401	73.5176	74.1523	73.13	299.436	73.9506	-27.9276	327.364	mut
1-2nd	H6	75.6779	73.0079	73.7605	73.8771	74.5119	73.2668	252.073	74.0418	32.1557	219.917	mut
1-2nd	H7	75.8602	73.1903	73.9429	74.0595	74.6942	73.905	268.807	74.0874	328.64	-59.8333	wt
1-2nd	H8	75.7725	73.1025	73.8551	73.9718	74.6065	73.8138	275.3	73.9962	334.197	-58.8969	wt
1-2nd	H9	75.6848	73.0148	73.7674	73.884	74.5188	73.7227	293.811	73.905	333.739	-39.928	wt
2-1st	A1	75.8592	73.1893	73.9419	74.0585	74.6933	73.927	352.402	74.0681	401.65	-49.2476	wt
2-1st	A10	75.9044	73.2345	73.9871	74.1037	74.7384	73.7388	334.019	74.4916	-2.89574	336.915	mut
2-1st	A11	75.7165	73.0465	73.7991	73.9158	74.5505	73.3624	379.111	74.2093	15.1702	363.94	mut
2-1st	A12	76.0461	73.3761	74.1288	74.2454	74.8801	74.1152	328.136	74.2563	384.125	-55.9891	wt
2-1st	A2	75.6708	73.0008	73.7534	73.87	74.5048	73.3624	372.377	74.1622	-5.97452	378.351	mut
2-1st	A3	76.0466	73.3767	74.1293	74.2459	74.8807	73.4565	320.06	74.3504	-260.225	580.285	mut
2-1st	A4	76.1875	73.5176	74.2702	74.3868	75.0215	74.2563	295.856	74.3975	346.272	-50.4167	wt
2-1st	A5	76.1397	73.4697	74.2223	74.3389	74.9737	74.2093	274.604	74.3504	313.072	-38.4679	wt
2-1st	A6	75.8568	73.1869	73.9395	74.0561	74.6909	73.927	217.023	74.0681	258.384	-41.3609	wt
2-1st	A7	75.7625	73.0925	73.8451	73.9617	74.5965	73.4565	268.732	74.3504	-3.87473	272.607	mut
2-1st	A8	75.8101	73.1401	73.8927	74.0093	74.6441	73.5035	272.335	74.3504	21.0998	251.236	mut
2-1st	A9	75.9044	73.2345	73.9871	74.1037	74.7384	73.974	186.48	74.1152	215.874	-29.3946	wt
2-1st	B1	76.0472	73.3772	74.1298	74.2464	74.8812	74.1152	282.594	74.2563	327.038	-44.4446	wt
2-1st	B10	75.6681	72.9981	73.7508	73.8674	74.5021	73.3624	307.86	74.1622	10.6263	297.233	mut
2-1st	B11	75.9507	73.2807	74.0333	74.1499	74.7847	74.0211	370.402	74.1622	420.439	-50.0374	wt
2-1st	B12	75.6692	72.9992	73.7518	73.8684	74.5032	73.2683	379.806	74.1622	37.8514	341.955	mut
2-1st	B2	75.9047	73.2347	73.9873	74.104	74.7387	73.5506	335.977	74.3034	29.9979	305.979	mut
2-1st	B3	75.9042	73.2342	73.9868	74.1034	74.7382	73.974	281.881	74.1152	331.834	-49.9529	wt
2-1st	B4	75.8568	73.1869	73.9395	74.0561	74.6909	73.6447	344.606	74.4445	1.9724	342.634	mut
2-1st	B5	75.6681	72.9981	73.7508	73.8674	74.5021	73.3624	245.019	74.2093	-3.27872	248.298	mut
2-1st	B6	75.9972	73.3272	74.0798	74.1965	74.8312	74.0681	240.743	74.2093	266.143	-25.3995	wt
2-1st	B7	76.2324	73.5625	74.3151	74.4317	75.0665	74.3034	221.857	74.4445	240.471	-18.6139	wt
2-1st	B8	75.6678	72.9979	73.7505	73.8671	74.5019	73.3624	231.632	74.2093	-3.97872	235.611	mut
2-1st	B9	75.7619	73.092	73.8446	73.9612	74.596	73.8329	264.851	73.974	306.055	-41.2041	wt
2-1st	C1	76.0466	73.3767	74.1293	74.2459	74.8807	74.1152	319.785	74.2563	367.626	-47.8412	wt
2-1st	C10	76.0437	73.3738	74.1264	74.243	74.8777	74.1152	275.304	74.2563	300.575	-25.2711	wt
2-1st	C11	75.7149	73.0449	73.7975	73.9142	74.5489	73.4565	315.419	74.3034	-3.00851	318.428	mut
2-1st	C12	75.7154	73.0455	73.7981	73.9147	74.5494	73.3153	335.904	74.2093	6.9766	328.928	mut
2-1st	C2	76.0453	73.3753	74.128	74.2446	74.8793	74.1152	315.14	74.2563	364.8	-49.66	wt
2-1st	C3	76.0916	73.4216	74.1742	74.2908	74.9256	74.1622	302.091	74.3034	336.738	-34.647	wt
2-1st	C4	76.044	73.374	74.1266	74.2432	74.878	74.1152	278.217	74.2563	310.363	-32.146	wt
2-1st	C5	75.7614	73.0915	73.8441	73.9607	74.5954	73.5506	315.696	74.3975	-15.3128	331.009	mut
2-1st	C6	75.62	72.95	73.7026	73.8193	74.454	73.5506	299.443	74.3034	47.2064	252.236	mut
2-1st	C7	75.9961	73.3262	74.0788	74.1954	74.8302	74.0681	234.467	74.2093	256.013	-21.5457	wt
2-1st	C8	76.0434	73.3735	74.1261	74.2427	74.8775	74.1152	229.523	74.2563	248.361	-18.8375	wt
2-1st	C9	75.9493	73.2794	74.032	74.1486	74.7834	74.0211	275.381	74.1622	301.594	-26.2136	wt
2-1st	D1	75.6689	72.9989	73.7516	73.8682	74.5029	73.3624	370.828	74.1622	50.3609	320.467	mut
2-1st	D10	75.9956	73.3256	74.0783	74.1949	74.8296	74.0681	279.924	74.2093	301.494	-21.5701	wt
2-1st	D11	75.9491	73.2791	74.0317	74.1483	74.7831	74.0211	296.938	74.1622	316.149	-19.2103	wt
2-1st	D12	75.9972	73.3272	74.0798	74.1965	74.8312	74.0681	424.214	74.2093	468.932	-44.7175	wt
2-1st	D2	75.9969	73.327	74.0796	74.1962	74.8309	74.0681	289.947	74.2093	321.636	-31.6892	wt
2-1st	D3	76.1846	73.5146	74.2673	74.3839	75.0186	74.2563	317.815	74.3975	346.272	-28.4571	wt
2-1st	D4	75.5254	72.8554	73.608	73.7246	74.3594	73.3624	260.066	74.1622	-4.78344	264.849	mut
2-1st	D5	75.6665	72.9966	73.7492	73.8658	74.5005	73.4565	266.847	74.2563	-24.7813	291.628	mut
2-1st	D6	75.9485	73.2786	74.0312	74.1478	74.7826	74.0211	223.549	74.1622	239.949	-16.4001	wt
2-1st	D7	76.0426	73.3727	74.1253	74.2419	74.8767	74.1152	231.806	74.2563	251.516	-19.7095	wt
2-1st	D8	75.6192	72.9492	73.7018	73.8185	74.4532	73.3624	257.666	74.2093	-19.2979	276.964	mut
2-1st	D9	75.6662	72.9963	73.7489	73.8655	74.5003	73.5035	307.055	74.3034	-22.0638	329.119	mut
2-1st	E1	75.9042	73.2342	73.9868	74.1034	74.7382	73.974	249.406	74.1152	290.949	-41.5434	wt
2-1st	E10	76.0429	73.373	74.1256	74.2422	74.8769	74.1152	313.181	74.2563	340.601	-27.42	wt
2-1st	E11	75.7609	73.0909	73.8435	73.9601	74.5949	73.4565	273.336	74.1622	71.8174	201.519	mut
2-1st	E12	75.9034	73.2334	73.986	74.1026	74.7374	73.974	345.851	74.1152	396.796	-50.9444	wt
2-1st	E2	75.9972	73.3272	74.0798	74.1965	74.8312	74.0681	299.709	74.2093	338.451	-38.7419	wt
2-1st	E3	75.7611	73.0912	73.8438	73.9604	74.5952	73.4565	307.466	74.3034	-21.1745	328.64	mut
2-1st	E4	75.7138	73.0439	73.7965	73.9131	74.5479	73.5035	321.289	74.3034	-21.6872	342.976	mut
2-1st	E5	76.0897	73.4197	74.1724	74.289	74.9237	74.1622	240.758	74.3034	264.451	-23.6931	wt
2-1st	E6	75.9483	73.2783	74.0309	74.1475	74.7823	74.0211	241.73	74.1622	257.098	-15.3679	wt
2-1st	E7	75.9485	73.2786	74.0312	74.1478	74.7826	74.0211	203.598	74.1622	219.832	-16.2344	wt
2-1st	E8	76.2311	73.5612	74.3138	74.4304	75.0651	74.3034	293.455	74.4445	326.783	-33.3281	wt
2-1st	E9	76.0426	73.3727	74.1253	74.2419	74.8767	74.1152	261.657	74.2563	280.985	-19.3277	wt
2-1st	F1	75.7638	73.0938	73.8465	73.9631	74.5978	73.2683	343.372	74.1152	36.0894	307.283	mut
2-1st	F10	75.6205	72.9506	73.7032	73.8198	74.4545	73.4565	334.866	74.2093	23.9532	310.913	mut
2-1st	F11	75.9034	73.2334	73.986	74.1026	74.7374	73.974	312.945	74.1152	348.681	-35.7361	wt
2-1st	F12	76.0453	73.3753	74.128	74.2446	74.8793	74.1152	412.445	74.2563	464.18	-51.7358	wt
2-1st	F2	75.9509	73.281	74.0336	74.1502	74.785	74.0211	346.385	74.1622	390.478	-44.0926	wt
2-1st	F3	75.9975	73.3275	74.0801	74.1967	74.8315	74.0681	314.824	74.2093	360.221	-45.3975	wt
2-1st	F4	76.0434	73.3735	74.1261	74.2427	74.8775	74.1152	299.247	74.2563	326.756	-27.509	wt
2-1st	F5	75.9961	73.3262	74.0788	74.1954	74.8302	74.0681	283.295	74.2093	313.836	-30.5411	wt
2-1st	F6	75.8074	73.1374	73.8901	74.0067	74.6414	73.5506	342.491	74.3504	-48.552	391.044	mut
2-1st	F7	75.6665	72.9966	73.7492	73.8658	74.5005	73.4565	294.47	74.2563	-33.1932	327.663	mut
2-1st	F8	76.137	73.4671	74.2197	74.3363	74.971	74.2093	297.187	74.3504	332.444	-35.2565	wt
2-1st	F9	75.4318	72.7618	73.5144	73.6311	74.2658	73.1742	239.117	73.974	17.5329	221.584	mut
2-1st	G1	75.6705	73.0005	73.7532	73.8698	74.5045	73.1742	326.281	74.0211	32.3553	293.926	mut
2-1st	G10	76.0918	73.4219	74.1745	74.2911	74.9258	73.8329	307.247	74.3504	264.811	42.4358	wt
2-1st	G11	75.5748	72.9048	73.6575	73.7741	74.4088	73.3624	434.698	74.1622	137.546	297.152	mut
2-1st	G12	75.5753	72.9054	73.658	73.7746	74.4094	73.2683	376.274	74.0681	24.8089	351.466	mut
2-1st	G2	76.0458	73.3759	74.1285	74.2451	74.8799	74.1152	484.332	74.2563	545.401	-61.0694	wt
2-1st	G3	75.763	73.093	73.8457	73.9623	74.597	73.4565	356.694	74.2563	21.8365	334.857	mut
2-1st	G4	75.9504	73.2804	74.0331	74.1497	74.7844	74.0211	331.487	74.1622	373.125	-41.638	wt
2-1st	G5	75.7144	73.0444	73.797	73.9136	74.5484	73.4565	189.666	74.0211	121.153	68.5128	wt
2-1st	G6	76.1373	73.4673	74.2199	74.3366	74.9713	74.2093	326.657	74.3504	354.119	-27.4614	wt
2-1st	G7	75.5724	72.9025	73.6551	73.7717	74.4064	73.3624	327.934	74.1622	-3.38004	331.314	mut
2-1st	G8	75.9493	73.2794	74.032	74.1486	74.7834	74.0211	294.813	74.1622	322.769	-27.9558	wt
2-1st	G9	75.8558	73.1858	73.9384	74.055	74.6898	73.927	291.415	74.0681	324.696	-33.2815	wt
2-1st	H1	74.965	72.295	73.0477	73.1643	73.799	72.7037	295.126	73.5506	-48.717	343.843	mut
2-1st	H10	75.9517	73.2818	74.0344	74.151	74.7858	74.0211	388.089	74.1622	442.669	-54.5794	wt
2-1st	H11	75.952	73.282	74.0347	74.1513	74.786	74.0211	439.76	74.1622	508.246	-68.4867	wt
2-1st	H12	75.2465	72.5766	73.3292	73.4458	74.0805	72.986	397.513	73.7858	-37.6369	435.15	mut
2-1st	H2	75.859	73.189	73.9416	74.0582	74.693	73.3624	354.121	74.1622	37.4055	316.716	mut
2-1st	H3	75.6702	73.0003	73.7529	73.8695	74.5043	73.3153	352.07	74.1622	11.6645	340.406	mut
2-1st	H4	75.9515	73.2815	74.0341	74.1507	74.7855	74.0211	343.355	74.1622	393.868	-50.513	wt
2-1st	H5	75.9509	73.281	74.0336	74.1502	74.785	74.0211	314.902	74.1622	358.739	-43.8367	wt
2-1st	H6	75.5737	72.9038	73.6564	73.773	74.4078	73.3624	307.477	74.1622	18.7601	288.717	mut
2-1st	H7	75.9501	73.2802	74.0328	74.1494	74.7842	74.0211	306.379	74.1622	339.868	-33.4896	wt
2-1st	H8	75.9036	73.2337	73.9863	74.1029	74.7376	73.974	310.902	74.1152	357.826	-46.9232	wt
2-1st	H9	75.9983	73.3283	74.0809	74.1975	74.8323	74.0681	351.565	74.2093	399.2	-47.6352	wt
2-2nd	A1	75.7219	73.0519	73.8045	73.9211	74.5559	73.7779	423.978	73.9622	487.241	-63.2625	wt
2-2nd	A10	75.3906	72.7207	73.4733	73.5899	74.2247	73.2249	395.974	73.9622	-50.0781	446.052	mut
2-2nd	A11	75.3919	72.7219	73.4745	73.5912	74.2259	73.0867	411.12	73.9161	-63.4751	474.595	mut
2-2nd	A12	75.7157	73.0457	73.7983	73.915	74.5497	73.7779	431.696	73.9161	469.106	-37.4106	wt
2-2nd	A2	75.4902	72.8203	73.5729	73.6895	74.3243	73.0867	450.585	74.0543	-63.8633	514.448	mut
2-2nd	A3	75.626	72.956	73.7087	73.8253	74.46	72.9945	282.278	74.0083	-268.763	551.041	mut
2-2nd	A4	75.8091	73.1391	73.8917	74.0083	74.6431	73.87	314.113	74.0543	352.371	-38.2581	wt
2-2nd	A5	75.8054	73.1354	73.888	74.0046	74.6394	73.87	251.885	74.0083	284.815	-32.9302	wt
2-2nd	A6	75.7568	73.0869	73.8395	73.9561	74.5908	73.8239	274.089	73.9622	312.95	-38.8612	wt
2-2nd	A7	75.1105	72.4405	73.1931	73.3097	73.9445	72.7641	234.755	73.6857	-30.2711	265.026	mut
2-2nd	A8	75.3433	72.6734	73.426	73.5426	74.1774	73.0867	273.287	73.9161	-38.3275	311.615	mut
2-2nd	A9	75.8054	73.1354	73.888	74.0046	74.6394	73.87	271.774	74.0083	301.652	-29.8778	wt
2-2nd	B1	75.5363	72.8664	73.619	73.7356	74.3703	73.5935	258.898	73.7779	326.52	-67.6215	wt
2-2nd	B10	75.3396	72.6697	73.4223	73.5389	74.1736	73.0867	288.776	73.8239	-34.2885	323.065	mut
2-2nd	B11	75.6634	72.9935	73.7461	73.8627	74.4974	73.7318	295.529	73.87	333.79	-38.2603	wt
2-2nd	B12	75.2985	72.6285	73.3811	73.4978	74.1325	72.9945	338.852	73.8239	-47.4403	386.293	mut
2-2nd	B2	75.3919	72.7219	73.4745	73.5912	74.2259	73.0406	284.779	73.87	-24.3905	309.169	mut
2-2nd	B3	75.8041	73.1342	73.8868	74.0034	74.6381	73.87	303.744	74.0083	343.996	-40.2516	wt
2-2nd	B4	75.3882	72.7182	73.4708	73.5874	74.2222	73.1327	256.254	73.9161	-41.3059	297.56	mut
2-2nd	B5	75.3857	72.7157	73.4684	73.585	74.2197	73.1327	257.638	73.9161	-34.7397	292.377	mut
2-2nd	B6	75.707	73.0371	73.7897	73.9063	74.541	73.7779	203.539	73.9161	237.516	-33.9771	wt
2-2nd	B7	75.707	73.0371	73.7897	73.9063	74.541	73.7779	224.874	73.9161	263.787	-38.9135	wt
2-2nd	B8	75.3845	72.7145	73.4671	73.5837	74.2185	73.1327	266.124	73.87	-50.4382	316.562	mut
2-2nd	B9	75.7531	73.0831	73.8358	73.9524	74.5871	73.8239	274.527	73.9622	320.414	-45.8872	wt
2-2nd	C1	75.8564	73.1864	73.9391	74.0557	74.6904	73.9161	365.618	74.1004	406.262	-40.6443	wt
2-2nd	C10	75.7506	73.0807	73.8333	73.9499	74.5847	73.8239	277.278	73.9622	329.41	-52.1323	wt
2-2nd	C11	75.4766	72.8067	73.5593	73.6759	74.3106	73.1788	348.052	73.9622	-41.5315	389.584	mut
2-2nd	C12	75.3869	72.717	73.4696	73.5862	74.221	73.0867	353.076	73.87	-64.7852	417.861	mut
2-2nd	C2	75.8502	73.1802	73.9329	74.0495	74.6842	73.9161	296.54	74.0543	341.024	-44.4837	wt
2-2nd	C3	75.7083	73.0383	73.7909	73.9075	74.5423	73.7779	249.346	73.9161	285.839	-36.4938	wt
2-2nd	C4	75.8901	73.2201	73.9728	74.0894	74.7241	73.9622	309.72	74.1004	361.163	-51.4425	wt
2-2nd	C5	75.382	72.712	73.4647	73.5813	74.216	73.1327	260.818	73.9161	-24.0108	284.829	mut
2-2nd	C6	75.4729	72.803	73.5556	73.6722	74.3069	73.2249	320.874	74.0083	42.137	278.737	mut
2-2nd	C7	75.656	72.986	73.7387	73.8553	74.49	73.7318	219.679	73.87	261.727	-42.0477	wt
2-2nd	C8	75.8416	73.1716	73.9242	74.0408	74.6756	73.9161	227.477	74.0543	265.438	-37.961	wt
2-2nd	C9	75.7494	73.0794	73.8321	73.9487	74.5834	73.8239	269.265	73.9622	319.935	-50.6703	wt
2-2nd	D1	75.2512	72.5812	73.3338	73.4504	74.0852	72.9484	323.477	73.8239	-39.5466	363.024	mut
2-2nd	D10	75.6535	72.9836	73.7362	73.8528	74.4875	73.7318	250.627	73.87	299.922	-49.295	wt
2-2nd	D11	75.7482	73.0782	73.8308	73.9474	74.5822	73.8239	319.252	73.9622	373.894	-54.6421	wt
2-2nd	D12	75.6609	72.991	73.7436	73.8602	74.495	73.7318	347.829	73.87	402.174	-54.3449	wt
2-2nd	D2	75.7058	73.0358	73.7884	73.9051	74.5398	73.7779	254.887	73.9161	301.388	-46.5013	wt
2-2nd	D3	75.7494	73.0794	73.8321	73.9487	74.5834	73.8239	261.72	73.9622	310.51	-48.7896	wt
2-2nd	D4	75.3783	72.7083	73.4609	73.5775	74.2123	73.0867	247.411	73.87	-7.4013	254.812	mut
2-2nd	D5	75.6087	72.9387	73.6913	73.808	74.4427	73.3171	307.187	74.1465	9.67896	297.508	mut
2-2nd	D6	75.6074	72.9375	73.6901	73.8067	74.4415	73.6857	216.963	73.8239	252.605	-35.6421	wt
2-2nd	D7	75.4231	72.7532	73.5058	73.6224	74.2571	73.5014	172.076	73.6396	205.364	-33.2885	wt
2-2nd	D8	75.4231	72.7532	73.5058	73.6224	74.2571	73.0867	291.748	73.9161	-2.56399	294.312	mut
2-2nd	D9	75.2849	72.6149	73.3675	73.4842	74.1189	73.0406	251.241	73.8239	19.5857	231.655	mut
2-2nd	E1	75.6659	72.9959	73.7485	73.8652	74.4999	73.7318	356.523	73.87	393.436	-36.9132	wt
2-2nd	E10	75.7008	73.0309	73.7835	73.9001	74.5349	73.7779	278.526	73.9161	334.779	-56.2527	wt
2-2nd	E11	75.3795	72.7096	73.4622	73.5788	74.2135	73.0406	228.247	73.7318	26.757	201.49	mut
2-2nd	E12	75.6622	72.9922	73.7448	73.8614	74.4962	73.7318	329.918	73.87	377.49	-47.5727	wt
2-2nd	E2	75.6609	72.991	73.7436	73.8602	74.495	73.7318	243.722	73.87	277.499	-33.7766	wt
2-2nd	E3	75.4268	72.7569	73.5095	73.6261	74.2609	73.0867	260.72	73.87	-27.8742	288.594	mut
2-2nd	E4	75.4717	72.8017	73.5543	73.6709	74.3057	73.1788	306.078	73.9622	-11.4056	317.484	mut
2-2nd	E5	75.6996	73.0296	73.7823	73.8989	74.5336	73.7779	235.363	73.9161	272.091	-36.7281	wt
2-2nd	E6	75.6984	73.0284	73.781	73.8976	74.5324	73.7779	238.061	73.9161	278.928	-40.8675	wt
2-2nd	E7	75.8378	73.1679	73.9205	74.0371	74.6719	73.9161	255.189	74.0543	295.445	-40.256	wt
2-2nd	E8	75.6548	72.9848	73.7374	73.854	74.4888	73.7318	200.289	73.87	241.714	-41.4252	wt
2-2nd	E9	75.7918	73.1218	73.8744	73.991	74.6258	73.87	285.69	74.0083	328.396	-42.7058	wt
2-2nd	F1	75.4853	72.8153	73.5679	73.6846	74.3193	73.1327	395.783	73.9161	-55.1085	450.892	mut
2-2nd	F10	75.5675	72.8976	73.6502	73.7668	74.4016	73.271	427.067	74.1004	14.5401	412.527	mut
2-2nd	F11	75.8926	73.2226	73.9752	74.0919	74.7266	73.9622	342.881	74.1004	410.822	-67.9414	wt
2-2nd	F12	75.758	73.0881	73.8407	73.9573	74.5921	73.8239	379.926	73.9622	427.128	-47.2017	wt
2-2nd	F2	75.849	73.179	73.9316	74.0482	74.683	73.9161	386.187	74.0543	450.879	-64.692	wt
2-2nd	F3	75.8004	73.1305	73.8831	73.9997	74.6344	73.87	321.757	74.0083	378.909	-57.1516	wt
2-2nd	F4	75.7033	73.0334	73.786	73.9026	74.5373	73.7779	300.937	73.9161	348.792	-47.8548	wt
2-2nd	F5	75.7482	73.0782	73.8308	73.9474	74.5822	73.8239	284.714	73.9622	340.824	-56.1106	wt
2-2nd	F6	75.6074	72.9375	73.6901	73.8067	74.4415	73.2249	320.835	74.1004	-0.401302	321.236	mut
2-2nd	F7	75.4704	72.8005	73.5531	73.6697	74.3045	73.1788	305.857	74.0083	4.0913	301.766	mut
2-2nd	F8	75.7469	73.077	73.8296	73.9462	74.5809	73.8239	287.894	73.9622	340.195	-52.3015	wt
2-2nd	F9	75.519	72.849	73.6017	73.7183	74.353	73.2249	398.425	74.0543	6.93926	391.486	mut
2-2nd	G1	75.3968	72.7269	73.4795	73.5961	74.2309	72.9484	309.896	73.7779	55.5609	254.335	mut
2-2nd	G10	75.7556	73.0856	73.8382	73.9548	74.5896	73.3171	244	73.9622	185.488	58.5119	wt
2-2nd	G11	75.2051	72.5351	73.2877	73.4044	74.0391	73.1788	450.054	73.87	54.115	395.939	mut
2-2nd	G12	75.1615	72.4915	73.2441	73.3608	73.9955	72.8563	323.559	73.7779	-34.9696	358.528	mut
2-2nd	G2	75.6684	72.9984	73.751	73.8676	74.5024	73.7318	375.013	73.87	416.137	-41.1236	wt
2-2nd	G3	75.2972	72.6273	73.3799	73.4965	74.1313	73.0867	324.783	73.87	-26.1757	350.958	mut
2-2nd	G4	75.6161	72.9461	73.6988	73.8154	74.4501	73.6857	280.121	73.8239	316.983	-36.8612	wt
2-2nd	G5	75.4281	72.7581	73.5107	73.6273	74.2621	73.0406	181.145	73.6857	81.6703	99.4751	wt
2-2nd	G6	75.5638	72.8939	73.6465	73.7631	74.3979	73.6396	222.28	73.7779	258.38	-36.1006	wt
2-2nd	G7	75.2861	72.6162	73.3688	73.4854	74.1201	73.0406	297.43	73.8239	-8.141	305.57	mut
2-2nd	G8	75.7033	73.0334	73.786	73.9026	74.5373	73.7779	280.267	73.9161	332.837	-52.5699	wt
2-2nd	G9	75.6597	72.9897	73.7424	73.859	74.4937	73.7318	301.85	73.87	346.584	-44.7332	wt
2-2nd	H1	75.0755	72.4056	73.1582	73.2748	73.9095	72.8102	424.193	73.5935	-43.462	467.655	mut
2-2nd	H10	75.438	72.768	73.5206	73.6372	74.272	73.5014	280.974	73.6396	313.651	-32.6768	wt
2-2nd	H11	75.5314	72.8614	73.614	73.7306	74.3654	73.5935	352.657	73.7318	392.015	-39.3579	wt
2-2nd	H12	75.164	72.494	73.2466	73.3632	73.998	72.8102	474.859	73.6857	-50.5271	525.386	mut
2-2nd	H2	75.4442	72.7742	73.5268	73.6434	74.2782	73.0406	315.597	73.87	5.42299	310.174	mut
2-2nd	H3	75.5338	72.8639	73.6165	73.7331	74.3679	73.3171	407.626	74.0543	-49.8633	457.489	mut
2-2nd	H4	75.3906	72.7207	73.4733	73.5899	74.2247	73.4553	229.818	73.5935	256.443	-26.6247	wt
2-2nd	H5	75.849	73.179	73.9316	74.0482	74.683	73.9161	342.18	74.0543	399.312	-57.1323	wt
2-2nd	H6	75.3845	72.7145	73.4671	73.5837	74.2185	73.1327	350.668	73.9161	-15.3905	366.059	mut
2-2nd	H7	75.6609	72.991	73.7436	73.8602	74.495	73.7318	267.419	73.87	306.616	-39.1974	wt
2-2nd	H8	75.7095	73.0395	73.7921	73.9088	74.5435	73.7779	299.552	73.9161	342.043	-42.4912	wt
2-2nd	H9	75.5737	72.9038	73.6564	73.773	74.4078	73.6396	287.009	73.7779	317.402	-30.3935	wt

## Sheet: IDH1 mixture calculation(fig8)
	% tumor	Tm	zLTMT lower(℃)	zLTMT upper(℃)	zHTMT lower(℃)	zHTMT upper(℃)	LTMT(℃）	LTMT value	HTMT(℃）	HTMT value	HRM-MI
B2	100	75.9425	73.2725	73.837	74.0251	74.1417	74.4795	74.7765	105.611	17.1167	88.494
B3	100	76.062	73.3921	73.9226	74.1447	74.2613	74.6509	74.8961	144.941	10.7441	134.196
B4	100	76.0576	73.3876	73.9655	74.1402	74.2568	74.6509	74.8916	118.615	10.1585	108.457
B5	100	76.1343	73.4643	73.9655	74.2169	74.3336	74.7366	74.9683	128.922	9.05325	119.868
B6	100	76.1298	73.4598	73.9655	74.2125	74.3291	74.6937	74.9638	139.127	4.06198	135.065
B7	100	76.0441	73.3742	73.9226	74.1268	74.2434	74.6081	74.8781	115.361	3.80516	111.556
B8	100	76.087	73.417	73.9655	74.1696	74.2862	74.6081	74.921	150.286	11.7421	138.544
B9	100	76.0441	73.3742	73.9226	74.1268	74.2434	74.6509	74.8781	135.715	19.1394	116.575
B10	100	75.9201	73.2501	73.837	74.0027	74.1194	74.5224	74.7541	162.902	11.6737	151.228
B11	100	75.9674	73.2974	73.837	74.0501	74.1667	74.5224	74.8014	184.498	20.3825	164.115
C2	40	76.4476	73.7776	74.094	74.5302	74.6469	74.7794	75.2816	115.12	38.1592	76.9612
C3	40	76.0058	73.3358	73.7084	74.0884	74.205	74.3939	74.8398	76.5813	27.8073	48.774
C4	40	76.3395	73.6696	73.9655	74.4222	74.5388	74.6509	75.1735	70.6681	23.989	46.6791
C5	40	76.1637	73.4937	73.837	74.2464	74.363	74.4795	74.9977	57.1277	18.8445	38.2832
C6	40	76.3306	73.6606	73.9655	74.4132	74.5298	74.6509	75.1646	74.4363	19.7549	54.6813
C7	40	75.9834	73.3134	73.6656	74.066	74.1827	74.351	74.8174	65.0208	11.0921	53.9288
C8	40	76.2877	73.6178	73.9226	74.3704	74.487	74.6081	75.1217	79.4318	24.4584	54.9734
C9	40	76.2449	73.5749	73.8798	74.3275	74.4442	74.5652	75.0789	91.9412	25.7809	66.1603
C10	40	76.1637	73.4937	73.837	74.2464	74.363	74.4795	74.9977	99.3902	28.2885	71.1017
C11	40	76.2155	73.5455	73.9226	74.2981	74.4147	74.5224	75.0495	104.369	41.7375	62.6316
D2	20	76.4252	73.7552	74.0083	74.5078	74.6245	74.6509	75.2592	95.6277	69.0066	26.6211
D3	20	76.202	73.5321	73.8798	74.2847	74.4013	74.4367	75.0361	82.7216	56.9086	25.813
D4	20	76.3216	73.6517	73.8798	74.4043	74.5209	74.5224	75.1556	86.1083	60.1446	25.9637
D5	20	76.4073	73.7373	74.0083	74.4899	74.6066	74.6509	75.2413	67.6338	45.6524	21.9814
D6	20	76.3171	73.6472	73.9655	74.3998	74.5164	74.5224	75.1512	60.7429	36.6098	24.1331
D7	20	76.36	73.69	73.9655	74.4426	74.5592	74.5652	75.194	70.6784	56.1361	14.5424
D8	20	76.4028	73.7328	74.0511	74.4855	74.6021	74.6509	75.2368	89.7635	60.3256	29.438
D9	20	76.2315	73.5615	74.0083	74.3141	74.4307	74.5224	75.0655	58.9963	46.7145	12.2817
D10	20	76.36	73.69	73.9655	74.4426	74.5592	74.5652	75.194	79.4334	55.3906	24.0428
D11	20	76.2404	73.5705	73.837	74.3231	74.4397	74.4795	75.0744	68.9922	40.8445	28.1476
E2	10	76.4725	73.8026	74.2653	74.5552	74.6718	74.6937	75.3065	109.864	112.139	-2.27533
E3	10	76.4591	73.7891	74.5224	74.5417	74.6584	74.6937	75.2931	130.313	143.683	-13.3699
E4	10	76.3261	73.6561	74.094	74.4087	74.5254	74.5652	75.1601	94.6502	97.4586	-2.80843
E5	10	76.4028	73.7328	74.2225	74.4855	74.6021	74.6081	75.2368	82.8107	86.5767	-3.76598
E6	10	76.3127	73.6427	74.094	74.3953	74.5119	74.5224	75.1467	68.6071	70.5528	-1.94575
E7	10	76.36	73.69	74.4367	74.4426	74.5592	74.5652	75.194	80.8769	84.6365	-3.75957
E8	10	76.4501	73.7802	74.2653	74.5328	74.6494	74.6509	75.2841	75.746	71.1619	4.58415
E9	10	76.5742	73.9042	74.6509	74.6568	74.7734	74.7794	75.4082	81.8985	90.7042	-8.8057
E10	10	76.2788	73.6088	74.351	74.3614	74.478	74.4795	75.1128	71.0996	77.1957	-6.09617
E11	10	76.1547	73.4848	74.0083	74.2374	74.354	74.3939	74.9888	69.5607	73.6581	-4.09732
F2	5	76.4431	73.7731	74.5224	74.5258	74.6424	74.6509	75.2771	193.993	208.102	-14.1086
F3	5	76.3913	73.7214	74.4367	74.474	74.5906	74.6081	75.2253	187.395	200.143	-12.748
F4	5	76.202	73.5321	74.2653	74.2847	74.4013	74.4367	75.0361	125.937	134.577	-8.64007
F5	5	76.5403	73.8703	74.6081	74.6229	74.7396	74.7794	75.3743	104.422	120.303	-15.8814
F6	5	76.36	73.69	74.4367	74.4426	74.5592	74.5652	75.194	95.4614	104.762	-9.3008
F7	5	76.493	73.823	74.5652	74.5756	74.6922	74.6937	75.327	94.1938	106.229	-12.0356
F8	5	76.2359	73.566	74.3082	74.3186	74.4352	74.4367	75.07	76.4944	82.0698	-5.57542
F9	5	76.5876	73.9176	74.6509	74.6703	74.7869	74.8223	75.4216	114.214	132.986	-18.7719
F10	5	76.4252	73.7552	74.4795	74.5078	74.6245	74.6509	75.2592	120.164	133.809	-13.6449
F11	5	76.2628	73.5928	74.3082	74.3454	74.4621	74.4795	75.0968	110.261	121.691	-11.4297
G2	ntc	76.4137	73.7437	74.4795	74.4964	74.613	74.6509	75.2477	263.659	307.617	-43.9573
G3	ntc	76.2334	73.5634	74.3082	74.316	74.4327	74.4367	75.0674	187.947	210.441	-22.4937
G4	ntc	76.3485	73.6785	74.3939	74.4311	74.5477	74.5652	75.1825	174.414	198.907	-24.493
G5	ntc	76.1208	73.4509	74.1797	74.2035	74.3201	74.351	74.9549	103.833	117.661	-13.8276
G6	ntc	76.4974	73.8275	74.5652	74.5801	74.6967	74.7366	75.3315	151.782	185.492	-33.7104
G7	ntc	76.1931	73.5231	74.2653	74.2757	74.3924	74.3939	75.0271	115.666	127.873	-12.2069
G8	ntc	76.3734	73.7034	74.3939	74.4561	74.5727	74.6081	75.2074	122.901	153.793	-30.8923
G9	ntc	76.4252	73.7552	74.4795	74.5078	74.6245	74.6509	75.2592	135.874	159.751	-23.8771
G10	ntc	76.353	73.683	74.3939	74.4356	74.5522	74.5652	75.187	122.241	140.458	-18.2169
G11	ntc	76.2334	73.5634	74.3082	74.316	74.4327	74.4367	75.0674	154.4	177.262	-22.8623

## Sheet: BRAF calculate(fig9c)
	Well	Tm	zLTMT lower(℃)	zLTMT upper(℃)	zHTMT lower(℃)	zHTMT upper(℃)	LTMT(℃）	LTMT value	HTMT(℃）	HTMT value	HRM-MI	seq
１st	B10	77.2217	75.2547	75.9907	76.0982	76.4502	75.9758	251.624	76.1026	288.106	-36.4823	wt
１st	B3	77.4482	75.4812	76.2172	76.3247	76.6767	76.1872	252.126	76.3562	294.39	-42.2635	wt
１st	B4	77.1473	75.1803	75.9163	76.0238	76.3758	75.5109	136.143	76.1872	19.0094	117.134	mut
１st	B5	77.1795	75.2125	75.9485	76.056	76.408	75.5532	148.553	76.1449	79.7436	68.8094	mut
１st	B6	77.3435	75.3765	76.1125	76.22	76.572	76.1026	182.66	76.2294	207.427	-24.7664	wt
１st	B7	77.3435	75.3765	76.1125	76.22	76.572	75.68	137.688	76.3985	80.5243	57.1637	mut
１st	B8	77.0899	75.1229	75.8589	75.9664	76.3184	75.8491	171.725	75.9758	191.616	-19.891	wt
１st	B9	77.3012	75.3342	76.0702	76.1777	76.5297	76.0604	217.34	76.1872	247.111	-29.7716	wt
１st	C10	77.2066	75.2396	75.9756	76.0831	76.4351	75.9336	208.476	76.1026	251.694	-43.2183	wt
１st	C11	77.2589	75.2919	76.0279	76.1354	76.4874	76.0181	256.344	76.1449	293.329	-36.9851	wt
１st	C2	77.3214	75.3544	76.0904	76.1979	76.5499	75.7223	158.116	76.314	104.639	53.4771	mut
１st	C3	77.3062	75.3392	76.0752	76.1827	76.5347	76.0604	234.476	76.1872	268.001	-33.5252	wt
１st	C4	77.3807	75.4137	76.1497	76.2572	76.6092	76.1449	170.467	76.2717	191.106	-20.6396	wt
１st	C5	77.2911	75.3241	76.0601	76.1676	76.5196	76.0181	160.843	76.1872	192.434	-31.591	wt
１st	C6	77.3706	75.4036	76.1396	76.2471	76.5991	76.1026	173.142	76.2717	197.594	-24.4516	wt
１st	C7	77.1965	75.2295	75.9655	76.073	76.425	75.9336	174.226	76.1026	206.109	-31.8826	wt
１st	C8	77.4551	75.4881	76.2241	76.3316	76.6836	76.1872	207.627	76.3562	230.038	-22.4105	wt
１st	C9	77.3283	75.3613	76.0973	76.2048	76.5568	76.0604	201.107	76.2294	232.305	-31.1973	wt
１st	D10	77.1018	75.1348	75.8708	75.9783	76.3303	75.4687	104.233	76.1449	67.6346	36.5983	mut
１st	D11	77.3232	75.3562	76.0922	76.1997	76.5517	76.0604	156.058	76.2294	180.689	-24.631	wt
１st	D2	77.4229	75.4559	76.1919	76.2994	76.6514	76.1872	234.123	76.314	259.336	-25.2129	wt
１st	D3	77.286	75.319	76.055	76.1625	76.5145	76.0181	185.315	76.1872	218.199	-32.8838	wt
１st	D4	77.0223	75.0553	75.7913	75.8988	76.2508	75.7645	89.0897	75.9336	103.649	-14.5595	wt
１st	D5	77.4873	75.5203	76.2563	76.3638	76.7158	76.2294	156.158	76.3985	170.784	-14.6254	wt
１st	D6	77.2286	75.2616	75.9976	76.1051	76.4571	75.9758	126.575	76.1449	143.213	-16.6378	wt
１st	D7	77.2709	75.3039	76.0399	76.1474	76.4994	76.0181	153.456	76.1872	172.408	-18.9516	wt
１st	D8	77.2709	75.3039	76.0399	76.1474	76.4994	75.7645	133.234	76.3985	57.9635	75.27	mut
１st	D9	77.3131	75.3461	76.0821	76.1896	76.5416	75.8491	120.971	76.4408	42.4069	78.5639	mut
１st	E10	77.3182	75.3512	76.0872	76.1947	76.5467	76.0604	191.267	76.2294	213.94	-22.6727	wt
１st	E11	77.1965	75.2295	75.9655	76.073	76.425	75.9336	156.82	76.1026	188.376	-31.5565	wt
１st	E2	77.2589	75.2919	76.0279	76.1354	76.4874	76.0181	214.126	76.1449	245.946	-31.8206	wt
１st	E3	77.286	75.319	76.055	76.1625	76.5145	75.8913	180.007	76.3985	146.106	33.9014	mut
１st	E4	77.45	75.483	76.219	76.3265	76.6785	75.9758	209.124	76.5253	90.2823	118.842	mut
１st	E5	77.2709	75.3039	76.0399	76.1474	76.4994	75.7645	140.934	76.3985	45.5476	95.3867	mut
１st	E6	77.1813	75.2143	75.9503	76.0578	76.4098	75.8068	108.121	76.314	70.282	37.839	mut
１st	E7	77.4399	75.4729	76.2089	76.3164	76.6684	76.1872	211.316	76.3562	228.138	-16.8217	wt
１st	E8	77.4027	75.4357	76.1717	76.2792	76.6312	76.1449	181.76	76.314	201.852	-20.0921	wt
１st	E9	77.4399	75.4729	76.2089	76.3164	76.6684	76.1872	172.281	76.3562	189.866	-17.5859	wt
１st	F10	77.2539	75.2869	76.0229	76.1304	76.4824	75.5109	165.38	76.2717	85.2513	80.1285	mut
１st	F11	77.3908	75.4238	76.1598	76.2673	76.6193	76.1449	215.829	76.2717	252.012	-36.1831	wt
１st	F2	77.2318	75.2648	76.0008	76.1083	76.4603	75.9758	215.358	76.1449	249.152	-33.7937	wt
１st	F3	77.2217	75.2547	75.9907	76.0982	76.4502	75.9758	294.968	76.1026	341.606	-46.639	wt
１st	F4	77.286	75.319	76.055	76.1625	76.5145	76.0181	257.57	76.1872	307.799	-50.2296	wt
１st	F5	77.3655	75.3985	76.1345	76.242	76.594	76.1026	184.262	76.2717	210.386	-26.1235	wt
１st	F6	77.2286	75.2616	75.9976	76.1051	76.4571	75.5955	120.412	76.314	48.1538	72.2585	mut
１st	F7	77.3605	75.3935	76.1295	76.237	76.589	76.1026	187.078	76.2717	209.279	-22.2011	wt
１st	F8	77.2759	75.3089	76.0449	76.1524	76.5044	76.0181	177.487	76.1872	203.313	-25.8264	wt
１st	F9	77.3706	75.4036	76.1396	76.2471	76.5991	76.1026	188.729	76.2717	218.149	-29.4206	wt
１st	G3	77.4904	75.5234	76.2594	76.3669	76.7189	75.8491	290.555	76.483	204.845	85.7097	mut
１st	G4	77.0949	75.1279	75.8639	75.9714	76.3234	75.4687	175.543	76.1026	53.9718	121.571	mut
１st	G5	77.1643	75.1973	75.9333	76.0408	76.3928	75.8913	171.129	76.0604	208.407	-37.2788	wt
１st	G6	77.281	75.314	76.05	76.1575	76.5095	76.0181	192.264	76.1872	221.95	-29.6863	wt
１st	G7	77.2337	75.2667	76.0027	76.1102	76.4622	75.9758	236.737	76.1449	276.516	-39.7784	wt
2nd	B10	77.3612	75.3942	76.1302	76.2377	76.5897	76.1171	276.952	76.2437	294.306	-17.3537	wt
2nd	B3	77.5031	75.5361	76.2721	76.3796	76.7316	76.2437	244.702	76.4125	274.054	-29.3527	wt
2nd	B4	77.1183	75.1513	75.8873	75.9948	76.3468	75.5265	138.218	76.2015	12.0586	126.16	mut
2nd	B5	77.319	75.352	76.088	76.1955	76.5475	75.6952	164.727	76.3703	60.3429	104.384	mut
2nd	B6	77.4404	75.4734	76.2094	76.3169	76.6689	76.2015	203.539	76.3281	221.6	-18.0615	wt
2nd	B7	77.3982	75.4312	76.1672	76.2747	76.6267	75.7374	150.722	76.4125	42.617	108.105	mut
2nd	B8	77.1873	75.2203	75.9563	76.0638	76.4158	75.9484	184.606	76.0749	195.16	-10.5544	wt
2nd	B9	77.2717	75.3047	76.0407	76.1482	76.5002	76.0327	194.32	76.1593	205.651	-11.3302	wt
2nd	C10	77.3458	75.3788	76.1148	76.2223	76.5743	76.0749	226.97	76.2437	256.094	-29.124	wt
2nd	C11	77.356	75.389	76.125	76.2325	76.5845	76.1171	242.114	76.2437	258.792	-16.6773	wt
2nd	C2	77.4187	75.4517	76.1877	76.2952	76.6472	75.864	175.463	76.4968	90.5179	84.9447	mut
2nd	C3	77.319	75.352	76.088	76.1955	76.5475	76.0749	215.201	76.2015	227.935	-12.7335	wt
2nd	C4	77.3087	75.3417	76.0777	76.1852	76.5372	76.0749	130.267	76.2015	140.756	-10.4882	wt
2nd	C5	77.4302	75.4632	76.1992	76.3067	76.6587	76.1593	167.034	76.3281	189.821	-22.7863	wt
2nd	C6	77.3829	75.4159	76.1519	76.2594	76.6114	76.1171	157.203	76.2859	174.189	-16.9866	wt
2nd	C7	77.209	75.242	75.978	76.0855	76.4375	75.9484	151.583	76.1171	166.415	-14.8322	wt
2nd	C8	77.5094	75.5424	76.2784	76.3859	76.7379	76.2437	175.761	76.4125	199.421	-23.6596	wt
2nd	C9	77.3407	75.3737	76.1097	76.2172	76.5692	76.0749	186.578	76.2437	203.654	-17.0757	wt
2nd	D10	77.1987	75.2317	75.9677	76.0752	76.4272	75.653	119.585	76.2437	53.0667	66.5185	mut
2nd	D11	77.4199	75.4529	76.1889	76.2964	76.6484	76.1593	135.93	76.3281	154.391	-18.4604	wt
2nd	D2	77.3509	75.3839	76.1199	76.2274	76.5794	76.1171	183.128	76.2437	196.641	-13.5131	wt
2nd	D3	77.3829	75.4159	76.1519	76.2594	76.6114	76.1171	205.91	76.2859	231.643	-25.7331	wt
2nd	D4	77.4148	75.4478	76.1838	76.2913	76.6433	76.1593	174.533	76.3281	197.214	-22.6814	wt
2nd	D5	77.2882	75.3212	76.0572	76.1647	76.5167	76.0327	113.952	76.2015	124.619	-10.6673	wt
2nd	D6	77.2831	75.3161	76.0521	76.1596	76.5116	76.0327	120.945	76.2015	136.834	-15.8882	wt
2nd	D7	77.3675	75.4005	76.1365	76.244	76.596	76.1171	134.475	76.2859	153.275	-18.7996	wt
2nd	D8	77.4941	75.5271	76.2631	76.3706	76.7226	75.864	153.229	76.4968	69.9031	83.3262	mut
2nd	D9	77.2409	75.2739	76.0099	76.1174	76.4694	75.6108	115.662	76.3281	30.5179	85.1443	mut
2nd	E10	77.3304	75.3634	76.0994	76.2069	76.5589	76.0749	152.236	76.2437	171.581	-19.3455	wt
2nd	E11	77.3777	75.4107	76.1467	76.2542	76.6062	76.1171	149.434	76.2859	169.444	-20.0105	wt
2nd	E2	77.2295	75.2625	75.9985	76.106	76.458	75.9906	192.36	76.1171	204.482	-12.1219	wt
2nd	E3	77.3829	75.4159	76.1519	76.2594	76.6114	75.864	200.224	76.4125	123.366	76.8571	mut
2nd	E4	77.2934	75.3264	76.0624	76.1699	76.5219	75.653	174.981	76.3281	66.4969	108.484	mut
2nd	E5	77.4097	75.4427	76.1787	76.2862	76.6382	75.7374	159.846	76.4547	38.5143	121.331	mut
2nd	E6	77.2358	75.2688	76.0048	76.1123	76.4643	75.653	112.231	76.2859	60.0604	52.1707	mut
2nd	E7	77.3675	75.4005	76.1365	76.244	76.596	76.1171	167.045	76.2859	189.652	-22.6072	wt
2nd	E8	77.4992	75.5322	76.2682	76.3757	76.7277	76.2437	157.048	76.4125	180.99	-23.9423	wt
2nd	E9	77.3675	75.4005	76.1365	76.244	76.596	76.1171	138.214	76.2859	155.641	-17.4264	wt
2nd	F10	77.3509	75.3839	76.1199	76.2274	76.5794	75.6108	183.034	76.3703	47.4901	135.544	mut
2nd	F11	77.4034	75.4364	76.1724	76.2799	76.6319	76.1593	217.71	76.2859	234.683	-16.9729	wt
2nd	F2	77.3714	75.4044	76.1404	76.2479	76.5999	76.1171	332.77	76.2859	369.152	-36.3819	wt
2nd	F3	77.3612	75.3942	76.1302	76.2377	76.5897	76.1171	345.23	76.2437	369.018	-23.7879	wt
2nd	F4	77.2563	75.2893	76.0253	76.1328	76.4848	75.9906	230.579	76.1593	255.436	-24.8571	wt
2nd	F5	77.4199	75.4529	76.1889	76.2964	76.6484	76.1593	157.241	76.3281	177.158	-19.9168	wt
2nd	F6	77.2831	75.3161	76.0521	76.1596	76.5116	75.6108	147.08	76.3281	26.5758	120.505	mut
2nd	F7	77.3304	75.3634	76.0994	76.2069	76.5589	76.0749	158.811	76.2437	178.773	-19.9626	wt
2nd	F8	77.4148	75.4478	76.1838	76.2913	76.6433	76.1593	183.743	76.3281	208.037	-24.2937	wt
2nd	F9	77.3829	75.4159	76.1519	76.2594	76.6114	76.1171	163.053	76.2859	182.64	-19.587	wt
2nd	G3	77.4187	75.4517	76.1877	76.2952	76.6472	75.7374	289.582	76.4547	106.969	182.613	mut
2nd	G4	77.2346	75.2676	76.0036	76.1111	76.4631	75.5265	182.522	76.2859	48.8673	133.655	mut
2nd	G5	77.2614	75.2944	76.0304	76.1379	76.4899	75.9906	179.167	76.1593	200.864	-21.6973	wt
2nd	G6	77.4199	75.4529	76.1889	76.2964	76.6484	76.1593	198.377	76.3281	223.785	-25.408	wt
2nd	G7	77.2039	75.2369	75.9729	76.0804	76.4324	75.9484	207.255	76.1171	231.884	-24.6293	wt
