# Supplementary material for: Precise Detection of IDH1/2 and BRAF Hotspot Mutations in Clinical Glioma Tissues by a Differential Calculus Analysis of High-Resolution Melting Data
Source: PLoS One. 2016 Aug 16;11(8):e0160489. doi: 10.1371/journal.pone.0160489 (PMC4987040; doi:10.1371/journal.pone.0160489)
Supplement: S3 File — Decuplicate HRM reactions from mixed DNA samples were performed. Each Tm was outputted from the HRM software and the temperatures of the high melting transition and low melting transition were recorded for the calculation of HRM-MIs. (XLSX) [file pone.0160489.s003.xlsx]

## Sheet: IDH1 mixture calculation(fig8)
Well position	% tumor	Tm	zLTMT lower	zLTMT upper	zHTMT lower	zHTMT upper	LTMT	LTMT value	HTMT	HTMT value	HRM-MI
B2	100	75.9425	73.2725	73.837	74.0251	74.1417	74.4795	74.7765	105.611	17.1167	88.494
B3	100	76.062	73.3921	73.9226	74.1447	74.2613	74.6509	74.8961	144.941	10.7441	134.196
B4	100	76.0576	73.3876	73.9655	74.1402	74.2568	74.6509	74.8916	118.615	10.1585	108.457
B5	100	76.1343	73.4643	73.9655	74.2169	74.3336	74.7366	74.9683	128.922	9.05325	119.868
B6	100	76.1298	73.4598	73.9655	74.2125	74.3291	74.6937	74.9638	139.127	4.06198	135.065
B7	100	76.0441	73.3742	73.9226	74.1268	74.2434	74.6081	74.8781	115.361	3.80516	111.556
B8	100	76.087	73.417	73.9655	74.1696	74.2862	74.6081	74.921	150.286	11.7421	138.544
B9	100	76.0441	73.3742	73.9226	74.1268	74.2434	74.6509	74.8781	135.715	19.1394	116.575
B10	100	75.9201	73.2501	73.837	74.0027	74.1194	74.5224	74.7541	162.902	11.6737	151.228
B11	100	75.9674	73.2974	73.837	74.0501	74.1667	74.5224	74.8014	184.498	20.3825	164.115
C2	40	76.4476	73.7776	74.094	74.5302	74.6469	74.7794	75.2816	115.12	38.1592	76.9612
C3	40	76.0058	73.3358	73.7084	74.0884	74.205	74.3939	74.8398	76.5813	27.8073	48.774
C4	40	76.3395	73.6696	73.9655	74.4222	74.5388	74.6509	75.1735	70.6681	23.989	46.6791
C5	40	76.1637	73.4937	73.837	74.2464	74.363	74.4795	74.9977	57.1277	18.8445	38.2832
C6	40	76.3306	73.6606	73.9655	74.4132	74.5298	74.6509	75.1646	74.4363	19.7549	54.6813
C7	40	75.9834	73.3134	73.6656	74.066	74.1827	74.351	74.8174	65.0208	11.0921	53.9288
C8	40	76.2877	73.6178	73.9226	74.3704	74.487	74.6081	75.1217	79.4318	24.4584	54.9734
C9	40	76.2449	73.5749	73.8798	74.3275	74.4442	74.5652	75.0789	91.9412	25.7809	66.1603
C10	40	76.1637	73.4937	73.837	74.2464	74.363	74.4795	74.9977	99.3902	28.2885	71.1017
C11	40	76.2155	73.5455	73.9226	74.2981	74.4147	74.5224	75.0495	104.369	41.7375	62.6316
D2	20	76.4252	73.7552	74.0083	74.5078	74.6245	74.6509	75.2592	95.6277	69.0066	26.6211
D3	20	76.202	73.5321	73.8798	74.2847	74.4013	74.4367	75.0361	82.7216	56.9086	25.813
D4	20	76.3216	73.6517	73.8798	74.4043	74.5209	74.5224	75.1556	86.1083	60.1446	25.9637
D5	20	76.4073	73.7373	74.0083	74.4899	74.6066	74.6509	75.2413	67.6338	45.6524	21.9814
D6	20	76.3171	73.6472	73.9655	74.3998	74.5164	74.5224	75.1512	60.7429	36.6098	24.1331
D7	20	76.36	73.69	73.9655	74.4426	74.5592	74.5652	75.194	70.6784	56.1361	14.5424
D8	20	76.4028	73.7328	74.0511	74.4855	74.6021	74.6509	75.2368	89.7635	60.3256	29.438
D9	20	76.2315	73.5615	74.0083	74.3141	74.4307	74.5224	75.0655	58.9963	46.7145	12.2817
D10	20	76.36	73.69	73.9655	74.4426	74.5592	74.5652	75.194	79.4334	55.3906	24.0428
D11	20	76.2404	73.5705	73.837	74.3231	74.4397	74.4795	75.0744	68.9922	40.8445	28.1476
E2	10	76.4725	73.8026	74.2653	74.5552	74.6718	74.6937	75.3065	109.864	112.139	-2.27533
E3	10	76.4591	73.7891	74.5224	74.5417	74.6584	74.6937	75.2931	130.313	143.683	-13.3699
E4	10	76.3261	73.6561	74.094	74.4087	74.5254	74.5652	75.1601	94.6502	97.4586	-2.80843
E5	10	76.4028	73.7328	74.2225	74.4855	74.6021	74.6081	75.2368	82.8107	86.5767	-3.76598
E6	10	76.3127	73.6427	74.094	74.3953	74.5119	74.5224	75.1467	68.6071	70.5528	-1.94575
E7	10	76.36	73.69	74.4367	74.4426	74.5592	74.5652	75.194	80.8769	84.6365	-3.75957
E8	10	76.4501	73.7802	74.2653	74.5328	74.6494	74.6509	75.2841	75.746	71.1619	4.58415
E9	10	76.5742	73.9042	74.6509	74.6568	74.7734	74.7794	75.4082	81.8985	90.7042	-8.8057
E10	10	76.2788	73.6088	74.351	74.3614	74.478	74.4795	75.1128	71.0996	77.1957	-6.09617
E11	10	76.1547	73.4848	74.0083	74.2374	74.354	74.3939	74.9888	69.5607	73.6581	-4.09732
F2	5	76.4431	73.7731	74.5224	74.5258	74.6424	74.6509	75.2771	193.993	208.102	-14.1086
F3	5	76.3913	73.7214	74.4367	74.474	74.5906	74.6081	75.2253	187.395	200.143	-12.748
F4	5	76.202	73.5321	74.2653	74.2847	74.4013	74.4367	75.0361	125.937	134.577	-8.64007
F5	5	76.5403	73.8703	74.6081	74.6229	74.7396	74.7794	75.3743	104.422	120.303	-15.8814
F6	5	76.36	73.69	74.4367	74.4426	74.5592	74.5652	75.194	95.4614	104.762	-9.3008
F7	5	76.493	73.823	74.5652	74.5756	74.6922	74.6937	75.327	94.1938	106.229	-12.0356
F8	5	76.2359	73.566	74.3082	74.3186	74.4352	74.4367	75.07	76.4944	82.0698	-5.57542
F9	5	76.5876	73.9176	74.6509	74.6703	74.7869	74.8223	75.4216	114.214	132.986	-18.7719
F10	5	76.4252	73.7552	74.4795	74.5078	74.6245	74.6509	75.2592	120.164	133.809	-13.6449
F11	5	76.2628	73.5928	74.3082	74.3454	74.4621	74.4795	75.0968	110.261	121.691	-11.4297
G2	0	76.4137	73.7437	74.4795	74.4964	74.613	74.6509	75.2477	263.659	307.617	-43.9573
G3	0	76.2334	73.5634	74.3082	74.316	74.4327	74.4367	75.0674	187.947	210.441	-22.4937
G4	0	76.3485	73.6785	74.3939	74.4311	74.5477	74.5652	75.1825	174.414	198.907	-24.493
G5	0	76.1208	73.4509	74.1797	74.2035	74.3201	74.351	74.9549	103.833	117.661	-13.8276
G6	0	76.4974	73.8275	74.5652	74.5801	74.6967	74.7366	75.3315	151.782	185.492	-33.7104
G7	0	76.1931	73.5231	74.2653	74.2757	74.3924	74.3939	75.0271	115.666	127.873	-12.2069
G8	0	76.3734	73.7034	74.3939	74.4561	74.5727	74.6081	75.2074	122.901	153.793	-30.8923
G9	0	76.4252	73.7552	74.4795	74.5078	74.6245	74.6509	75.2592	135.874	159.751	-23.8771
G10	0	76.353	73.683	74.3939	74.4356	74.5522	74.5652	75.187	122.241	140.458	-18.2169
G11	0	76.2334	73.5634	74.3082	74.316	74.4327	74.4367	75.0674	154.4	177.262	-22.8623
