# Supplementary material for: Precise Detection of IDH1/2 and BRAF Hotspot Mutations in Clinical Glioma Tissues by a Differential Calculus Analysis of High-Resolution Melting Data
Source: PLoS One. 2016 Aug 16;11(8):e0160489. doi: 10.1371/journal.pone.0160489 (PMC4987040; doi:10.1371/journal.pone.0160489)
Supplement: S4 File — The 104 HRM-MIs were calculated by the duplicate HRM results of the 15 BRAF-mutant and 37 wildtype DNA samples. (XLSX) [file pone.0160489.s004.xlsx]

## Sheet: suplemental file 4
Experiment	Well position	Tm	zLTMT lower	zLTMT upper	zHTMT lower	zHTMT upper	LTMT	LTMT value	HTMT	HTMT value	HRM-MI	sequencing results
１st	B10	77.2217	75.2547	75.9907	76.0982	76.4502	75.9758	251.624	76.1026	288.106	-36.4823	wt
１st	B3	77.4482	75.4812	76.2172	76.3247	76.6767	76.1872	252.126	76.3562	294.39	-42.2635	wt
１st	B4	77.1473	75.1803	75.9163	76.0238	76.3758	75.5109	136.143	76.1872	19.0094	117.134	mut
１st	B5	77.1795	75.2125	75.9485	76.056	76.408	75.5532	148.553	76.1449	79.7436	68.8094	mut
１st	B6	77.3435	75.3765	76.1125	76.22	76.572	76.1026	182.66	76.2294	207.427	-24.7664	wt
１st	B7	77.3435	75.3765	76.1125	76.22	76.572	75.68	137.688	76.3985	80.5243	57.1637	mut
１st	B8	77.0899	75.1229	75.8589	75.9664	76.3184	75.8491	171.725	75.9758	191.616	-19.891	wt
１st	B9	77.3012	75.3342	76.0702	76.1777	76.5297	76.0604	217.34	76.1872	247.111	-29.7716	wt
１st	C10	77.2066	75.2396	75.9756	76.0831	76.4351	75.9336	208.476	76.1026	251.694	-43.2183	wt
１st	C11	77.2589	75.2919	76.0279	76.1354	76.4874	76.0181	256.344	76.1449	293.329	-36.9851	wt
１st	C2	77.3214	75.3544	76.0904	76.1979	76.5499	75.7223	158.116	76.314	104.639	53.4771	mut
１st	C3	77.3062	75.3392	76.0752	76.1827	76.5347	76.0604	234.476	76.1872	268.001	-33.5252	wt
１st	C4	77.3807	75.4137	76.1497	76.2572	76.6092	76.1449	170.467	76.2717	191.106	-20.6396	wt
１st	C5	77.2911	75.3241	76.0601	76.1676	76.5196	76.0181	160.843	76.1872	192.434	-31.591	wt
１st	C6	77.3706	75.4036	76.1396	76.2471	76.5991	76.1026	173.142	76.2717	197.594	-24.4516	wt
１st	C7	77.1965	75.2295	75.9655	76.073	76.425	75.9336	174.226	76.1026	206.109	-31.8826	wt
１st	C8	77.4551	75.4881	76.2241	76.3316	76.6836	76.1872	207.627	76.3562	230.038	-22.4105	wt
１st	C9	77.3283	75.3613	76.0973	76.2048	76.5568	76.0604	201.107	76.2294	232.305	-31.1973	wt
１st	D10	77.1018	75.1348	75.8708	75.9783	76.3303	75.4687	104.233	76.1449	67.6346	36.5983	mut
１st	D11	77.3232	75.3562	76.0922	76.1997	76.5517	76.0604	156.058	76.2294	180.689	-24.631	wt
１st	D2	77.4229	75.4559	76.1919	76.2994	76.6514	76.1872	234.123	76.314	259.336	-25.2129	wt
１st	D3	77.286	75.319	76.055	76.1625	76.5145	76.0181	185.315	76.1872	218.199	-32.8838	wt
１st	D4	77.0223	75.0553	75.7913	75.8988	76.2508	75.7645	89.0897	75.9336	103.649	-14.5595	wt
１st	D5	77.4873	75.5203	76.2563	76.3638	76.7158	76.2294	156.158	76.3985	170.784	-14.6254	wt
１st	D6	77.2286	75.2616	75.9976	76.1051	76.4571	75.9758	126.575	76.1449	143.213	-16.6378	wt
１st	D7	77.2709	75.3039	76.0399	76.1474	76.4994	76.0181	153.456	76.1872	172.408	-18.9516	wt
１st	D8	77.2709	75.3039	76.0399	76.1474	76.4994	75.7645	133.234	76.3985	57.9635	75.27	mut
１st	D9	77.3131	75.3461	76.0821	76.1896	76.5416	75.8491	120.971	76.4408	42.4069	78.5639	mut
１st	E10	77.3182	75.3512	76.0872	76.1947	76.5467	76.0604	191.267	76.2294	213.94	-22.6727	wt
１st	E11	77.1965	75.2295	75.9655	76.073	76.425	75.9336	156.82	76.1026	188.376	-31.5565	wt
１st	E2	77.2589	75.2919	76.0279	76.1354	76.4874	76.0181	214.126	76.1449	245.946	-31.8206	wt
１st	E3	77.286	75.319	76.055	76.1625	76.5145	75.8913	180.007	76.3985	146.106	33.9014	mut
１st	E4	77.45	75.483	76.219	76.3265	76.6785	75.9758	209.124	76.5253	90.2823	118.842	mut
１st	E5	77.2709	75.3039	76.0399	76.1474	76.4994	75.7645	140.934	76.3985	45.5476	95.3867	mut
１st	E6	77.1813	75.2143	75.9503	76.0578	76.4098	75.8068	108.121	76.314	70.282	37.839	mut
１st	E7	77.4399	75.4729	76.2089	76.3164	76.6684	76.1872	211.316	76.3562	228.138	-16.8217	wt
１st	E8	77.4027	75.4357	76.1717	76.2792	76.6312	76.1449	181.76	76.314	201.852	-20.0921	wt
１st	E9	77.4399	75.4729	76.2089	76.3164	76.6684	76.1872	172.281	76.3562	189.866	-17.5859	wt
１st	F10	77.2539	75.2869	76.0229	76.1304	76.4824	75.5109	165.38	76.2717	85.2513	80.1285	mut
１st	F11	77.3908	75.4238	76.1598	76.2673	76.6193	76.1449	215.829	76.2717	252.012	-36.1831	wt
１st	F2	77.2318	75.2648	76.0008	76.1083	76.4603	75.9758	215.358	76.1449	249.152	-33.7937	wt
１st	F3	77.2217	75.2547	75.9907	76.0982	76.4502	75.9758	294.968	76.1026	341.606	-46.639	wt
１st	F4	77.286	75.319	76.055	76.1625	76.5145	76.0181	257.57	76.1872	307.799	-50.2296	wt
１st	F5	77.3655	75.3985	76.1345	76.242	76.594	76.1026	184.262	76.2717	210.386	-26.1235	wt
１st	F6	77.2286	75.2616	75.9976	76.1051	76.4571	75.5955	120.412	76.314	48.1538	72.2585	mut
１st	F7	77.3605	75.3935	76.1295	76.237	76.589	76.1026	187.078	76.2717	209.279	-22.2011	wt
１st	F8	77.2759	75.3089	76.0449	76.1524	76.5044	76.0181	177.487	76.1872	203.313	-25.8264	wt
１st	F9	77.3706	75.4036	76.1396	76.2471	76.5991	76.1026	188.729	76.2717	218.149	-29.4206	wt
１st	G3	77.4904	75.5234	76.2594	76.3669	76.7189	75.8491	290.555	76.483	204.845	85.7097	mut
１st	G4	77.0949	75.1279	75.8639	75.9714	76.3234	75.4687	175.543	76.1026	53.9718	121.571	mut
１st	G5	77.1643	75.1973	75.9333	76.0408	76.3928	75.8913	171.129	76.0604	208.407	-37.2788	wt
１st	G6	77.281	75.314	76.05	76.1575	76.5095	76.0181	192.264	76.1872	221.95	-29.6863	wt
2nd	B10	77.3612	75.3942	76.1302	76.2377	76.5897	76.1171	276.952	76.2437	294.306	-17.3537	wt
2nd	B3	77.5031	75.5361	76.2721	76.3796	76.7316	76.2437	244.702	76.4125	274.054	-29.3527	wt
2nd	B4	77.1183	75.1513	75.8873	75.9948	76.3468	75.5265	138.218	76.2015	12.0586	126.16	mut
2nd	B5	77.319	75.352	76.088	76.1955	76.5475	75.6952	164.727	76.3703	60.3429	104.384	mut
2nd	B6	77.4404	75.4734	76.2094	76.3169	76.6689	76.2015	203.539	76.3281	221.6	-18.0615	wt
2nd	B7	77.3982	75.4312	76.1672	76.2747	76.6267	75.7374	150.722	76.4125	42.617	108.105	mut
2nd	B8	77.1873	75.2203	75.9563	76.0638	76.4158	75.9484	184.606	76.0749	195.16	-10.5544	wt
2nd	B9	77.2717	75.3047	76.0407	76.1482	76.5002	76.0327	194.32	76.1593	205.651	-11.3302	wt
2nd	C10	77.3458	75.3788	76.1148	76.2223	76.5743	76.0749	226.97	76.2437	256.094	-29.124	wt
2nd	C11	77.356	75.389	76.125	76.2325	76.5845	76.1171	242.114	76.2437	258.792	-16.6773	wt
2nd	C2	77.4187	75.4517	76.1877	76.2952	76.6472	75.864	175.463	76.4968	90.5179	84.9447	mut
2nd	C3	77.319	75.352	76.088	76.1955	76.5475	76.0749	215.201	76.2015	227.935	-12.7335	wt
2nd	C4	77.3087	75.3417	76.0777	76.1852	76.5372	76.0749	130.267	76.2015	140.756	-10.4882	wt
2nd	C5	77.4302	75.4632	76.1992	76.3067	76.6587	76.1593	167.034	76.3281	189.821	-22.7863	wt
2nd	C6	77.3829	75.4159	76.1519	76.2594	76.6114	76.1171	157.203	76.2859	174.189	-16.9866	wt
2nd	C7	77.209	75.242	75.978	76.0855	76.4375	75.9484	151.583	76.1171	166.415	-14.8322	wt
2nd	C8	77.5094	75.5424	76.2784	76.3859	76.7379	76.2437	175.761	76.4125	199.421	-23.6596	wt
2nd	C9	77.3407	75.3737	76.1097	76.2172	76.5692	76.0749	186.578	76.2437	203.654	-17.0757	wt
2nd	D10	77.1987	75.2317	75.9677	76.0752	76.4272	75.653	119.585	76.2437	53.0667	66.5185	mut
2nd	D11	77.4199	75.4529	76.1889	76.2964	76.6484	76.1593	135.93	76.3281	154.391	-18.4604	wt
2nd	D2	77.3509	75.3839	76.1199	76.2274	76.5794	76.1171	183.128	76.2437	196.641	-13.5131	wt
2nd	D3	77.3829	75.4159	76.1519	76.2594	76.6114	76.1171	205.91	76.2859	231.643	-25.7331	wt
2nd	D4	77.4148	75.4478	76.1838	76.2913	76.6433	76.1593	174.533	76.3281	197.214	-22.6814	wt
2nd	D5	77.2882	75.3212	76.0572	76.1647	76.5167	76.0327	113.952	76.2015	124.619	-10.6673	wt
2nd	D6	77.2831	75.3161	76.0521	76.1596	76.5116	76.0327	120.945	76.2015	136.834	-15.8882	wt
2nd	D7	77.3675	75.4005	76.1365	76.244	76.596	76.1171	134.475	76.2859	153.275	-18.7996	wt
2nd	D8	77.4941	75.5271	76.2631	76.3706	76.7226	75.864	153.229	76.4968	69.9031	83.3262	mut
2nd	D9	77.2409	75.2739	76.0099	76.1174	76.4694	75.6108	115.662	76.3281	30.5179	85.1443	mut
2nd	E10	77.3304	75.3634	76.0994	76.2069	76.5589	76.0749	152.236	76.2437	171.581	-19.3455	wt
2nd	E11	77.3777	75.4107	76.1467	76.2542	76.6062	76.1171	149.434	76.2859	169.444	-20.0105	wt
2nd	E2	77.2295	75.2625	75.9985	76.106	76.458	75.9906	192.36	76.1171	204.482	-12.1219	wt
2nd	E3	77.3829	75.4159	76.1519	76.2594	76.6114	75.864	200.224	76.4125	123.366	76.8571	mut
2nd	E4	77.2934	75.3264	76.0624	76.1699	76.5219	75.653	174.981	76.3281	66.4969	108.484	mut
2nd	E5	77.4097	75.4427	76.1787	76.2862	76.6382	75.7374	159.846	76.4547	38.5143	121.331	mut
2nd	E6	77.2358	75.2688	76.0048	76.1123	76.4643	75.653	112.231	76.2859	60.0604	52.1707	mut
2nd	E7	77.3675	75.4005	76.1365	76.244	76.596	76.1171	167.045	76.2859	189.652	-22.6072	wt
2nd	E8	77.4992	75.5322	76.2682	76.3757	76.7277	76.2437	157.048	76.4125	180.99	-23.9423	wt
2nd	E9	77.3675	75.4005	76.1365	76.244	76.596	76.1171	138.214	76.2859	155.641	-17.4264	wt
2nd	F10	77.3509	75.3839	76.1199	76.2274	76.5794	75.6108	183.034	76.3703	47.4901	135.544	mut
2nd	F11	77.4034	75.4364	76.1724	76.2799	76.6319	76.1593	217.71	76.2859	234.683	-16.9729	wt
2nd	F2	77.3714	75.4044	76.1404	76.2479	76.5999	76.1171	332.77	76.2859	369.152	-36.3819	wt
2nd	F3	77.3612	75.3942	76.1302	76.2377	76.5897	76.1171	345.23	76.2437	369.018	-23.7879	wt
2nd	F4	77.2563	75.2893	76.0253	76.1328	76.4848	75.9906	230.579	76.1593	255.436	-24.8571	wt
2nd	F5	77.4199	75.4529	76.1889	76.2964	76.6484	76.1593	157.241	76.3281	177.158	-19.9168	wt
2nd	F6	77.2831	75.3161	76.0521	76.1596	76.5116	75.6108	147.08	76.3281	26.5758	120.505	mut
2nd	F7	77.3304	75.3634	76.0994	76.2069	76.5589	76.0749	158.811	76.2437	178.773	-19.9626	wt
2nd	F8	77.4148	75.4478	76.1838	76.2913	76.6433	76.1593	183.743	76.3281	208.037	-24.2937	wt
2nd	F9	77.3829	75.4159	76.1519	76.2594	76.6114	76.1171	163.053	76.2859	182.64	-19.587	wt
2nd	G3	77.4187	75.4517	76.1877	76.2952	76.6472	75.7374	289.582	76.4547	106.969	182.613	mut
2nd	G4	77.2346	75.2676	76.0036	76.1111	76.4631	75.5265	182.522	76.2859	48.8673	133.655	mut
2nd	G5	77.2614	75.2944	76.0304	76.1379	76.4899	75.9906	179.167	76.1593	200.864	-21.6973	wt
2nd	G6	77.4199	75.4529	76.1889	76.2964	76.6484	76.1593	198.377	76.3281	223.785	-25.408	wt
